# Supplementary material for: ‘Roly-poly toy’ motion during pollen exudation promotes rapid pollen adhesion in rice
Source: Commun Biol. 2025 Apr 18;8:608. doi: 10.1038/s42003-025-08018-7 (PMC12008421; doi:10.1038/s42003-025-08018-7)
Supplement: Supplementary file 3 — Supplementary Data 1 [file 42003_2025_8018_MOESM3_ESM.xlsx]

## Sheet: Fig.2A-E
	Fig.2A-E
T = -5s
T = 10s
T = 21s
T = 33s
T = 40s

## Sheet: Fig.2F
			Fig.2F
Cultivar	treatment	Time (s)	Pollen volume (pL)
Koshihiari	Control	7.6	90.6135
Koshihiari	Control	7.6	79.2199
Koshihiari	Control	7.6	95.6382
Koshihiari	Control	7.6	77.0076
Koshihiari	Control	7.6	78.7311
Koshihiari	Control	7.6	72.9984
Koshihiari	Control	7.6	71.9808
Koshihiari	Control	7.6	79.9126
Koshihiari	Control	59.1	82.9913
Koshihiari	Control	59.1	74.5849
Koshihiari	Control	59.1	83.9739
Koshihiari	Control	59.1	83.1647
Koshihiari	Control	59.1	63.4644
Koshihiari	Control	59.1	78.7311
Koshihiari	Control	59.1	62.4116
Koshihiari	Control	59.1	78.8048
Koshihiari	Control	113.1	76.8246
Koshihiari	Control	113.1	71.2846
Koshihiari	Control	113.1	79.1191
Koshihiari	Control	113.1	69.8558
Koshihiari	Control	113.1	62.4389
Koshihiari	Control	113.1	66.6579
Koshihiari	Control	113.1	60.4855
Koshihiari	Control	113.1	63.533
Koshihiari	Control	187.6	81.8362
Koshihiari	Control	187.6	74.5849
Koshihiari	Control	187.6	82.8265
Koshihiari	Control	187.6	70.8836
Koshihiari	Control	187.6	64.3853
Koshihiari	Control	187.6	68.5061
Koshihiari	Control	187.6	68.7031
Koshihiari	Control	187.6	65.4768

## Sheet: Fig.2G-K
	Fig.2G					Fig.2H		Fig.2H					Fig.2I	Fig.2J				Fig.2K
	Cell turgor (MPa)		No.	Pollen capture time(s)	Exudation start time(s)	Pollen capture-Exudation Lag time(s)	Roly-poly motion start time(s)	Pollen capture-Motion Lag time(s)				Pollen radius [μm]	Pollen moving distance (μm)	Roatation angle (o)			Pollen #	Pollen foot contact angle
	0.167		1	5	25	20	131	126				25.8642	27.3311	60.5761			1	79.225
	0.227		2	8	23	15						26.7228	15.9945	34.3109			2	66.77
	0.15		3	7	23	16	22	15				25.0792	25.243	57.6992			3	67.692
	0.257		4	11	41	30	25	14				26.1144	27.228	59.7694			4	47.09
	0.182		5	11	21	10	47	36				26.9625	8.00183	17.0127			5	93.455
	0.175		6	10	54	44	25	15				24.9706	30.521	70.0669			6	89.029
	0.113		7	10	24	14	23	13				26.7864	10.6893	22.8758			7	96.744
Mean	0.181571		8	10	27	17	26	16				25.0708	20.8044	47.5695			8	88.654
SD	0.0442521		9	14	52	38	38	24				24.5035	17.7929	41.6257			9	78.894
			10	9	38	29	22	13				25.0466	16.0065	36.6346			10	50.674
			11	9	32	23	31	22				23.9649	11.932	28.5416			11	74.943
			12	9	24	15	.	.				22.2787	6.71065	17.267			12	59.276
			13	9	24	15	.	.				22.0674	4.59211	11.929
			14	9	17	8	22	13				24.4856	2.11608	4.95409			min	47.09
			15	9	22	13	21	12				24.3174	8.01763	18.9004			max	96.744
			16	11	21	10	39	28				25.3573	3.93795	8.90247			Mean	74.3705
			17	10	.	.	23	13				25.2602	9.85199	22.3578			SD	16.4151
			18	10	18	8	.	.				28.0254	4.78854	9.79478
			19	9	21	12	39	30				27.1708	14.3962	30.373
			20	9	22	13	28	19				26.3084	4.74274	10.3342
			21	8	21	13	21	13				25.3256	13.6499	30.8968
			22	9	.	.	37	28				25.2663	33.9387	77.001
			23	17	36	19	33	16
			24	11	40	29	.	.			min	22.0674	2.11608	4.95409
			25	11	.	.	.	.			max	28.0254	33.9387	77.001
			26	7	34	27	27	20			Mean	25.3159	14.4676	32.6997
			27	8	25	17	25	17			SD	1.44456	9.44313	21.2794
			28	9	27	18	24	15
			29	9	31	22	30	21
			30	11	27	16	24	13
			31	11	32	21	28	17
			32	11	39	28	42	31
			Mean	9.71875	29	19.3103	32.8077	23.0769
			stdev	2.09815	9.46044	8.74277	21.3036	22.0326
			median	9	25	17	26.5	16.5
			max	17	54	44	131	126
			min	5	17	8	21	12

## Sheet: Fig.3A
			Signal intensity												Relative intensity
Chemical name	Ion type	Theoretical m/z	1	2	3	4	5	6	7	8	9	10	11		1	2	3	4	5	6	7	8	9	10	11	Mean	SE
Malic acid	[M-H]-	133.014	50000000	15900000	2950000	1060000	4550000	1150000	52200000	41700000	4670000	1990000	2780000		100	89.8305	100	100	81.8345	100	100	100	100	100	92.053	96.7016	1.85101
3-Phosphoglyceric acid	[M-H]-	184.986	7830	65800	50000	15500	74600	28300	397000	257000	25400	3200	21600		0.01566	0.371751	1.69492	1.46226	1.34173	2.46087	0.760536	0.616307	0.543897	0.160804	0.715232	0.922178	0.222434
Phosphoenolpyruvic acid	[M-H]-	166.975	0	6540	0	0	6260	5100	24900	16900	8540	2610	3120		0	0.0369492	0	0	0.11259	0.443478	0.0477011	0.0405276	0.182869	0.131156	0.103311	0.0998711	0.0388742
Pyruvic acid	[M-H]-	87.0088	807000	769000	39800	9880	80300	45600	951000	983000	246000	78400	39100		1.614	4.34463	1.34915	0.932075	1.44424	3.96522	1.82184	2.35731	5.26767	3.9397	1.2947	2.5755	0.455621
Citric acid	[M-H]-	191.02	943000	583000	120000	242000	2370000	300000	3530000	3420000	303000	199000	691000		1.886	3.29379	4.0678	22.8302	42.6259	26.087	6.76245	8.20144	6.48822	10	22.8808	14.1021	3.86207
2-Oxoglutaric acid	[M-H]-	145.014	9870000	2740000	479000	114000	649000	40500	4020000	719000	1450000	256000	32400		19.74	15.4802	16.2373	10.7547	11.6727	3.52174	7.70115	1.72422	31.0493	12.8643	1.07285	11.9835	2.64679
Succinic acid	[M-H]-	117.019	3560000	2060000	130000	82900	571000	230000	2860000	766000	216000	316000	45400		7.12	11.6384	4.40678	7.82075	10.2698	20	5.47893	1.83693	4.62527	15.8794	1.50331	8.23451	1.74648
Fumaric acid	[M-H]-	115.004	1550000	850000	75900	23300	149000	38500	990000	1510000	83300	46400	93000		3.1	4.80226	2.57288	2.19811	2.67986	3.34783	1.89655	3.6211	1.78373	2.33166	3.07947	2.85577	0.263092
Oxaloacetic acid	[M-H]-	130.999	61400	22300	0	0	0	0	64000	6850	0	2790	2540		0.1228	0.125989	0	0	0	0	0.122605	0.0164269	0	0.140201	0.084106	0.055648	0.0188104
Lactic acid	[M-H]-	89.0244	553000	326000	44900	22600	62500	15400	1110000	1100000	0	8440	112000		1.106	1.84181	1.52203	2.13208	1.1241	1.33913	2.12644	2.63789	0	0.424121	3.70861	1.63293	0.310682
Quinic acid	[M-H]-	191.056	179000	96700	21300	35700	25800	3760	2120000	1470000	9640	4490	280000		0.358	0.546328	0.722034	3.36792	0.464029	0.326957	4.0613	3.52518	0.206424	0.225628	9.27152	2.09776	0.848434
Shikimic acid	[M-H]-	173.046	0	7760	0	5420	0	0	689000	640000	0	0	85400		0	0.0438418	0	0.511321	0	0	1.31992	1.53477	0	0	2.82781	0.567061	0.283172
Phosphoric acid	[M-H]-	96.9696	19700000	12200000	2050000	99700	5560000	88700	16000000	14100000	233000	52800	3020000		39.4	68.9266	69.4915	9.40566	100	7.71304	30.6513	33.8129	4.98929	2.65327	100	42.4585	11.1049
Pyrophosphate(PPi)	[M-H]-	176.936	26900	5930	4230	0	0	0	12100	14800	0	0	0		0.0538	0.0335028	0.14339	0	0	0	0.0231801	0.0354916	0	0	0	0.0263058	0.0130602
Ascorbic acid	[M-H]-	175.025	6520000	4280000	853000	193000	1950000	859000	7370000	4740000	800000	575000	274000		13.04	24.1808	28.9153	18.2075	35.0719	74.6957	14.1188	11.3669	17.1306	28.8945	9.07285	24.9723	5.56883
Monodehydroascorbic acid	[M-H]-	174.017	372000	156000	13900	11900	23900	15200	197000	26000	0	12800	20200		0.744	0.881356	0.471186	1.12264	0.429856	1.32174	0.377395	0.0623501	0	0.643216	0.668874	0.611147	0.122228
Dehydroascorbic acid	[M-H]-	173.009	117000	112000	17000	14100	80900	12200	208000	93900	83800	23700	18000		0.234	0.632768	0.576271	1.33019	1.45504	1.06087	0.398467	0.22518	1.79443	1.19095	0.596026	0.863109	0.159766
Glutathione	[M-H]-	306.077	573000	748000	99200	87700	277000	70300	837000	197000	69900	43900	77100		1.146	4.22599	3.36271	8.27358	4.98201	6.11304	1.60345	0.472422	1.49679	2.20603	2.55298	3.31227	0.718953
Glutathione, oxidized	[M-H]-	611.145	2010	0	0	0	0	0	0	5670	0	0	0		0.00402	0	0	0	0	0	0	0.0135971	0	0	0	0.00160156	0.00125346
Glycine	[M-H]-	74.0248	8250	5960	0	0	2240	0	31500	68400	0	0	4400		0.0165	0.0336723	0	0	0.0402878	0	0.0603448	0.164029	0	0	0.145695	0.0418663	0.0179703
Alanine	[M-H]-	88.0404	104000	97200	21300	2290	48900	19600	375000	355000	4170	3260	69700		0.208	0.549153	0.722034	0.216038	0.879496	1.70435	0.718391	0.851319	0.0892934	0.163819	2.30795	0.764531	0.208105
Serine	[M-H]-	104.035	40800	44800	3010	3030	5740	3430	292000	269000	0	2170	44200		0.0816	0.253107	0.102034	0.285849	0.103237	0.298261	0.559387	0.645084	0	0.109045	1.46358	0.354653	0.126559
Proline	[M-H]-	114.056	17500000	17700000	1350000	670000	3930000	524000	15600000	832000	476000	154000	13300		35	100	45.7627	63.2075	70.6835	45.5652	29.8851	1.9952	10.1927	7.73869	0.440397	37.3155	9.59682
Valine	[M-H]-	116.072	65000	56900	2280	0	15700	0	19800	59300	0	2680	6370		0.13	0.321469	0.0772881	0	0.282374	0	0.037931	0.142206	0	0.134673	0.210927	0.121534	0.0340808
Threonine	[M-H]-	118.051	23200	32600	3340	0	8150	0	295000	338000	0	2060	68300		0.0464	0.184181	0.11322	0	0.146583	0	0.565134	0.810552	0	0.103518	2.26159	0.384652	0.203263
Cysteine	[M-H]-	120.012	0	0	0	0	0	0	24700	45000	0	0	3020		0	0	0	0	0	0	0.047318	0.107914	0	0	0.1	0.0232029	0.0127786
Leucine, Isoleucine	[M-H]-	130.087	83300	81500	3120	0	5650	0	41000	38600	0	0	39100		0.1666	0.460452	0.105763	0	0.101619	0	0.0785441	0.0925659	0	0	1.2947	0.209113	0.115651
Asparagin	[M-H]-	131.046	95500	66900	3350	0	5960	3120	299000	325000	0	0	363000		0.191	0.377966	0.113559	0	0.107194	0.271304	0.572797	0.779376	0	0	12.0199	1.3121	1.07345
Asparatic acid	[M-H]-	132.03	3370000	1170000	951000	134000	2000000	731000	2010000	1930000	145000	685000	614000		6.74	6.61017	32.2373	12.6415	35.9712	63.5652	3.85057	4.6283	3.10493	34.4221	20.3311	20.3729	5.80058
Glutamine	[M-H]-	145.062	1770000	1280000	128000	25900	498000	65600	1200000	884000	60300	50900	231000		3.54	7.23164	4.33898	2.4434	8.95683	5.70435	2.29885	2.1199	1.29122	2.55779	7.64901	4.37563	0.787847
Lysine	[M-H]-	145.098	0	0	0	0	0	0	0	9800	0	0	4040		0	0	0	0	0	0	0	0.0235012	0	0	0.133775	0.0142978	0.0121353
Glutamic acid	[M-H]-	146.046	1330000	310000	95100	39800	247000	227000	13700	1630000	111000	67900	1620000		2.66	1.75141	3.22373	3.75472	4.44245	19.7391	0.0262452	3.90887	2.37687	3.41206	53.6424	8.99435	4.73305
Methionine	[M-H]-	148.044	17500	14700	0	0	0	0	27300	34000	0	0	12100		0.035	0.0830508	0	0	0	0	0.0522989	0.0815348	0	0	0.400662	0.0593224	0.0355892
Histidine	[M-H]-	154.062	200000	140000	44400	4380	58900	35500	101000	115000	10200	15700	39800		0.4	0.79096	1.50508	0.413208	1.05935	3.08696	0.193487	0.275779	0.218415	0.788945	1.31788	0.913643	0.256044
Phenylalanine	[M-H]-	164.072	50300	39500	2500	3590	6420	0	41300	24700	0	0	35700		0.1006	0.223164	0.0847458	0.338679	0.115468	0	0.0791188	0.0592326	0	0	1.18212	0.198466	0.10309
Arginine	[M-H]-	173.104	0	0	0	0	0	0	0	0	0	0	0		0	0	0	0	0	0	0	0	0	0	0	0	0
Tyrosine	[M-H]-	180.067	84400	53000	5740	4520	18400	0	784000	1070000	0	0	91300		0.1688	0.299435	0.194576	0.426415	0.330935	0	1.50192	2.56595	0	0	3.02318	0.773746	0.328098
Tryptophan	[M-H]-	203.083	20600	6680	0	0	5500	0	8710	20000	0	0	6340		0.0412	0.0377401	0	0	0.0989209	0	0.0166858	0.0479616	0	0	0.209934	0.0411311	0.019294
GABA	[M-H]-	102.056	81100	119000	14900	0	16400	9850	628000	1310000	5540	0	159000		0.1622	0.672316	0.505085	0	0.294964	0.856522	1.20307	3.14149	0.11863	0	5.2649	1.11083	0.49571
Hex-H	[M-H]-	179.056	4630000	2110000	417000	80000	906000	156000	2980000	2180000	202000	65400	351000		9.26	11.9209	14.1356	7.54717	16.295	13.5652	5.70881	5.22782	4.32548	3.28643	11.6225	9.35408	1.33552
Hex+Cl	[M+Cl]-	215.033	23600000	6670000	866000	282000	2210000	1110000	11100000	3310000	661000	982000	206000		47.2	37.6836	29.3559	26.6038	39.7482	96.5217	21.2644	7.93765	14.1542	49.3467	6.82119	34.2398	7.63661
Hex2-H	[M-H]-	341.109	6970000	5430000	464000	522000	3320000	172000	12800000	3710000	256000	450000	2270000		13.94	30.678	15.7288	49.2453	59.7122	14.9565	24.5211	8.89688	5.4818	22.6131	75.1656	29.1763	6.81248
Hex2+Cl	[M+Cl]-	377.086	2680000	5060000	484000	555000	1470000	1010000	16200000	4050000	514000	868000	177000		5.36	28.5876	16.4068	52.3585	26.4388	87.8261	31.0345	9.71223	11.0064	43.6181	5.86093	28.9282	7.49501
Hex3-H	[M-H]-	503.162	19000	13200	0	0	12700	0	98200	26300	0	0	12900		0.038	0.0745763	0	0	0.228417	0	0.188123	0.0630695	0	0	0.427152	0.0926671	0.0411812
Hex3+C	[M+Cl]-	539.138	0	4910	0	2970	0	0	0	0	0	0	0		0	0.0277401	0	0.280189	0	0	0	0	0	0	0	0.0279935	0.025344
Hex4-H	[M-H]-	665.215	0	0	0	0	0	0	0	8790	0	0	0		0	0	0	0	0	0	0	0.0210791	0	0	0	0.00191629	0.00191629
Hex4+C	[M+Cl]-	701.191	0	0	0	0	1990	0	0	0	0	0	0		0	0	0	0	0.0357914	0	0	0	0	0	0	0.00325376	0.00325376
(Hex2)2-H	[M-H]-	683.225	1430000	1020000	105000	183000	277000	140000	4970000	192000	74700	83000	113000		2.86	5.76271	3.55932	17.2642	4.98201	12.1739	9.52107	0.460432	1.59957	4.17085	3.74172	6.00871	1.51598
(Hex2)2-H	[M+Cl]-	719.202	194000	386000	27800	48900	34000	41000	826000	86800	17300	29600	10200		0.388	2.18079	0.942373	4.61321	0.611511	3.56522	1.58238	0.208153	0.37045	1.48744	0.337748	1.48066	0.437513
Sedoheptulose ?	[M-H]-	209.067	819000	305000	71600	12900	166000	18800	435000	226000	45300	15500	84300		1.638	1.72316	2.42712	1.21698	2.98561	1.63478	0.833333	0.541966	0.970021	0.778894	2.79139	1.59466	0.251649
Sedoheptulose ?	[M+Cl]-	245.043	55900	40700	11100	18500	6420	18800	1520000	689000	0	0	404000		0.1118	0.229944	0.376271	1.74528	0.115468	1.63478	2.91188	1.65228	0	0	13.3775	2.01411	1.1735
HexP	[M-H]-	259.022	3410000	3480000	166000	196000	783000	91400	4830000	469000	111000	185000	165000		6.82	19.661	5.62712	18.4906	14.0827	7.94783	9.25287	1.1247	2.37687	9.29648	5.46358	9.10398	1.82215
HexP2	[M-H]-	338.989	60700	78100	15700	7900	30600	4270	130000	162000	0	7520	19900		0.1214	0.441243	0.532203	0.745283	0.55036	0.371304	0.249042	0.388489	0	0.377889	0.65894	0.403287	0.066728
HexP3	[M-H]-	418.955	5550	5450	1770	0	0	0	0	1770	0	0	0		0.0111	0.030791	0.06	0	0	0	0	0.0042446	0	0	0	0.00964869	0.00577238
HexP4	[M-H]-	498.921	0	0	0	0	0	1790	0	0	0	0	0		0	0	0	0	0	0.155652	0	0	0	0	0	0.0141502	0.0141502
Pentose	[M-H]-	149.046	88600	40700	18200	13100	16300	2630	466000	592000	0	2350	92300		0.1772	0.229944	0.616949	1.23585	0.293165	0.228696	0.89272	1.41966	0	0.11809	3.05629	0.751688	0.271064
Pentose	[M+Cl]-	185.022	14000	5560	0	0	0	0	27300	0	0	0	0		0.028	0.0314124	0	0	0	0	0.0522989	0	0	0	0	0.0101556	0.00553618
Pentose2	[M-H]-	281.088	66000	13300	0	15100	0	0	914000	513000	0	0	86000		0.132	0.0751412	0	1.42453	0	0	1.75096	1.23022	0	0	2.84768	0.67823	0.296663
Pentose2	[M+Cl]-	317.065	0	0	0	0	0	0	0	0	0	0	0		0	0	0	0	0	0	0	0	0	0	0	0	0
Pentose3	[M-H]-	413.13	0	0	0	0	0	0	0	0	0	0	0		0	0	0	0	0	0	0	0	0	0	0	0	0
Pentose3	[M+Cl]-	449.107	0	3810	0	0	0	0	0	0	0	0	12900		0	0.0215254	0	0	0	0	0	0	0	0	0.427152	0.0407889	0.0386854
Gluconic acid or Galactonate	[M-H]-	195.051	1880000	668000	123000	41200	239000	102000	2030000	1810000	106000	128000	242000		3.76	3.77401	4.16949	3.88679	4.29856	8.86957	3.88889	4.34053	2.26981	6.43216	8.01325	4.8821	0.607053
Arabinonic acid at al.	[M-H]-	165.041	593000	831000	261000	81600	277000	35400	3190000	3170000	40300	92200	456000		1.186	4.69492	8.84746	7.69811	4.98201	3.07826	6.11111	7.60192	0.862955	4.63317	15.0993	5.89048	1.20206
Uridine diphosphate (UDP)	[M-H]-	402.995	4170	17900	0	10400	12400	0	117000	40700	0	0	5340		0.00834	0.10113	0	0.981132	0.223022	0	0.224138	0.0976019	0	0	0.176821	0.164744	0.0860834
UDP-glucose	[M-H]-	565.048	294000	332000	35000	65000	111000	23000	1140000	163000	17800	48000	39400		0.588	1.87571	1.18644	6.13208	1.9964	2	2.18391	0.390887	0.381156	2.41206	1.30464	1.85921	0.480758
UDP-D-Xylose, UDP-L-arabinose	[M-H]-	535.037	12400	14700	0	0	11700	0	81600	12900	0	4170	3300		0.0248	0.0830508	0	0	0.210432	0	0.156322	0.0309353	0	0.209548	0.109272	0.0749417	0.0254521
UDP-glucuronic acid	[M-H]-	579.027	0	0	0	0	0	0	0	0	0	0	0		0	0	0	0	0	0	0	0	0	0	0	0	0
Cinnamic acid	[M-H]-	147.045	0	0	0	0	0	0	0	0	0	0	0		0	0	0	0	0	0	0	0	0	0	0	0	0
Ferulic acid	[M-H]-	193.051	0	0	0	0	0	0	12900	0	0	0	2600		0	0	0	0	0	0	0.0247126	0	0	0	0.0860927	0.0100732	0.00792379
D-Erythrose 4-phosphate	[M-H]-	199.001	193000	98500	19800	4170	23000	0	277000	40100	0	2610	8030		0.386	0.556497	0.671186	0.393396	0.413669	0	0.530651	0.0961631	0	0.131156	0.265894	0.313147	0.0697482
3-Dehydroquinic acid	[M-H]-	189.041	10100	6680	0	0	0	0	30000	30100	0	0	5720		0.0202	0.0377401	0	0	0	0	0.0574713	0.0721823	0	0	0.189404	0.0342725	0.0173987
p-Coumaric acid	[M-H]-	163.04	6270	7590	0	0	0	0	116000	87000	0	0	23600		0.01254	0.0428814	0	0	0	0	0.222222	0.208633	0	0	0.781457	0.115249	0.0713173
Coniferyl alcohol	[M-H]-	179.071	0	0	0	0	0	0	85600	110000	0	0	0		0	0	0	0	0	0	0.163985	0.263789	0	0	0	0.0388885	0.026941
Coumaryl-alcohol	[M-H]-	149.061	2360	1770	0	0	0	0	0	10800	0	0	2460		0.00472	0.01	0	0	0	0	0	0.0258993	0	0	0.081457	0.0110978	0.00743059
Sinapyl-alcohol	[M-H]-	209.082	0	0	0	0	0	0	0	0	0	0	0		0	0	0	0	0	0	0	0	0	0	0	0	0
Coniferin	[M-H]-	341.124	0	0	0	0	0	0	0	0	0	0	0		0	0	0	0	0	0	0	0	0	0	0	0	0
Coniferin	[M+Cl]-	377.101	0	0	0	0	0	0	8340	0	0	0	0		0	0	0	0	0	0	0.015977	0	0	0	0	0.00145246	0.00145246
p-coumaryl alcohol 4-glucoside	[M-H]-	311.114	9980	11500	0	0	0	0	37700	9380	0	0	14300		0.01996	0.0649718	0	0	0	0	0.0722222	0.022494	0	0	0.47351	0.059378	0.0421868
p-coumaryl alcohol 4-glucoside	[M+Cl]-	347.09	0	0	0	0	0	0	0	0	0	0	0		0	0	0	0	0	0	0	0	0	0	0	0	0
Chalcone	[M-H]-	207.082	0	0	0	0	0	0	0	0	0	0	0		0	0	0	0	0	0	0	0	0	0	0	0	0
D-Glucuronic acid	[M-H]-	193.035	32400	32000	5270	15000	5300	0	915000	1090000	0	0	149000		0.0648	0.180791	0.178644	1.41509	0.0953237	0	1.75287	2.61391	0	0	4.93377	1.02138	0.475319
a-L-Rhamnose	[M-H]-	163.061	623000	1520000	354000	44900	192000	16400	2250000	934000	3790	26100	347000		1.246	8.58757	12	4.23585	3.45324	1.42609	4.31034	2.23981	0.0811563	1.31156	11.4901	4.58015	1.27132
Kdo	[M-H]-	237.062	177000	91900	21100	40300	44000	20400	1450000	940000	15000	5410	187000		0.354	0.519209	0.715254	3.80189	0.791367	1.77391	2.77778	2.2542	0.321199	0.271859	6.19205	1.79752	0.563335
Dihydroxyacetone (glycerone)	[M-H]-	89.0244	553000	326000	44900	22600	62500	15400	1110000	1100000	0	8440	112000		1.106	1.84181	1.52203	2.13208	1.1241	1.33913	2.12644	2.63789	0	0.424121	3.70861	1.63293	0.310682
Nitric acid	[M-H]-	61.9884	0	0	0	0	0	0	0	0	0	0	0		0	0	0	0	0	0	0	0	0	0	0	0	0
Sulfite	[M-H]-	80.9652	14800	3440	12800	0	0	0	14600	10900	0	0	0		0.0296	0.019435	0.433898	0	0	0	0.0279693	0.0261391	0	0	0	0.048822	0.0387026
Hydrogen sulfate	[M-H]-	96.9601	1230000	1120000	114000	283000	371000	28100	8480000	4840000	25500	46600	605000		2.46	6.32768	3.86441	26.6981	6.67266	2.44348	16.2452	11.6067	0.546039	2.34171	20.0331	9.02174	2.58445
Monochlorobimane	[M-H]-	225.044	0	0	0	0	0	0	6100	0	0	0	0		0	0	0	0	0	0	0.0116858	0	0	0	0	0.00106235	0.00106235
Glutamyl-Cysteine or Gamma-glutamyl-Cysteine	[M-H]-	248.071	0	0	0	0	0	0	0	0	0	0	0		0	0	0	0	0	0	0	0	0	0	0	0	0
Thiocysteine (cysteine persulfide)	[M-H]-	151.984	0	0	0	0	0	0	0	0	0	0	0		0	0	0	0	0	0	0	0	0	0	0	0	0
Glycerol	[M-H]-	91.0401	8510	9680	2330	0	0	0	36000	10700	0	1520	0		0.01702	0.0546893	0.0789831	0	0	0	0.0689655	0.0256595	0	0.0763819	0	0.0292454	0.0101621
Niacinamide	[M-H]-	121.041	0	0	0	0	0	0	0	0	0	0	0		0	0	0	0	0	0	0	0	0	0	0	0	0
Adenine	[M-H]-	134.047	180000	79400	10600	1970	29700	0	221000	51800	0	0	14800		0.36	0.448588	0.359322	0.185849	0.534173	0	0.423372	0.124221	0	0	0.490066	0.265963	0.0629982
ATP	[M-H]-	505.988	0	3110	0	2870	0	0	46700	22400	0	0	4080		0	0.0175706	0	0.270755	0	0	0.0894636	0.053717	0	0	0.135099	0.0515096	0.0258619
ADP	[M-H]-	426.022	81900	81900	12300	46000	57800	3130	599000	342000	0	37800	11000		0.1638	0.462712	0.416949	4.33962	1.03957	0.272174	1.14751	0.820144	0	1.8995	0.364238	0.993292	0.372695
AMP	[M-H]-	346.056	711000	359000	15900	46300	133000	15800	702000	86500	5290	25800	2980		1.422	2.02825	0.538983	4.36792	2.39209	1.37391	1.34483	0.207434	0.113276	1.29648	0.0986755	1.38035	0.377923
ADP-glucose	[M-H]-	588.075	0	0	0	0	0	0	28900	0	0	0	0		0	0	0	0	0	0	0.055364	0	0	0	0	0.00503309	0.00503309
ADP-glucose	[M+Cl]-	624.052	0	0	0	0	0	0	0	0	0	0	0		0	0	0	0	0	0	0	0	0	0	0	0	0
Nicotianamine	[M-H]-	302.136	0	0	0	0	0	0	110000	76700	0	0	18600		0	0	0	0	0	0	0.210728	0.183933	0	0	0.615894	0.0918686	0.0575819
Unknown Metabolite 1	[M-H]-	431.098	0	0	0	0	0	0	0	0	0	0	4090		0	0	0	0	0	0	0	0	0	0	0.13543	0.0123119	0.0123119
Astragalin	[M-H]-	447.093	6870	4910	0	2890	2750	0	103000	27200	0	0	10700		0.01374	0.0277401	0	0.272642	0.0494604	0	0.197318	0.0652278	0	0	0.354305	0.0891302	0.0380278
Astragalin	[M+Cl]-	483.07	0	0	0	0	0	0	0	0	0	0	45900		0	0	0	0	0	0	0	0	0	0	1.51987	0.13817	0.13817
Unknown Metabolite 3	[M-H]-	465.104	0	0	0	0	0	0	880000	103000	0	0	2290		0	0	0	0	0	0	1.68582	0.247002	0	0	0.0758278	0.182605	0.152016
Unknown Metabolite 3	[M+Cl]-	501.08	6940	0	0	0	0	0	48100	0	0	0	0		0.01388	0	0	0	0	0	0.0921456	0	0	0	0	0.00963869	0.00834567
Unknown Metabolite 4	[M-H]-	563.141	0	0	0	24000	0	0	497000	221000	0	0	38500		0	0	0	2.26415	0	0	0.952107	0.529976	0	0	1.27483	0.456461	0.226576
Sambicyanin	[M-2H]-	579.135	0	0	0	0	0	0	0	0	0	0	0		0	0	0	0	0	0	0	0	0	0	0	0	0
Sambicyanin	[M-H+Cl]-	615.112	2770	0	0	0	0	0	0	0	0	0	3500		0.00554	0	0	0	0	0	0	0	0	0	0.115894	0.0110395	0.0104974
Oleic acid	[M-H]-	281.249	81700	10000	0	0	10100	8850	5020000	332000	0	2250	2700		0.1634	0.0564972	0	0	0.181655	0.769565	9.61686	0.796163	0	0.113065	0.089404	1.07151	0.858986
Palmitic acid	[M-H]-	255.233	362000	141000	52500	29200	264000	17500	6510000	748000	51400	27200	76200		0.724	0.79661	1.77966	2.75472	4.7482	1.52174	12.4713	1.79376	1.10064	1.36683	2.52318	2.87096	1.01938
Stearic acid	[M-H]-	283.264	538000	142000	52800	23800	316000	22700	1910000	787000	6130	26500	108000		1.076	0.80226	1.78983	2.24528	5.68345	1.97391	3.659	1.88729	0.131263	1.33166	3.57616	2.19601	0.474118
Myristic acid	[M-H]-	227.202	63200	17000	13200	6880	28100	0	2200000	191000	12600	2970	5430		0.1264	0.0960452	0.447458	0.649057	0.505396	0	4.21456	0.458034	0.269807	0.149246	0.179801	0.645073	0.362121
Linolenic acid	[M-H]-	277.217	70300	24100	15700	2500	6820	6560	79200	3520	0	0	0		0.1406	0.136158	0.532203	0.235849	0.122662	0.570435	0.151724	0.00844125	0	0	0	0.172552	0.0612884
Arachidic acid	[M-H]-	311.296	6320	0	0	0	0	0	181000	5530	0	0	0		0.01264	0	0	0	0	0	0.346743	0.0132614	0	0	0	0.0338768	0.0313256
Linoleic acid	[M-H]-	279.233	8850	0	0	0	1700	0	951000	104000	0	0	0		0.0177	0	0	0	0.0305755	0	1.82184	0.2494	0	0	0	0.192683	0.164432
Palmitoleic acid	[M-H]-	253.217	129000	0	0	2790	4030	4050	4090000	323000	0	0	0		0.258	0	0	0.263208	0.072482	0.352174	7.83525	0.77458	0	0	0	0.868699	0.700358
PE(16:0/18:3(9Z,12Z,15Z)	[M-H]-	712.492	109000	104000	16900	76400	247000	147000	432000	143000	9920	39900	10600		0.218	0.587571	0.572881	7.20755	4.44245	12.7826	0.827586	0.342926	0.21242	2.00503	0.350993	2.68636	1.21134
PE (36:6)	[M-H]-	734.477	27800	5230	2870	3170	15200	16700	0	0	0	0	2640		0.0556	0.029548	0.0972881	0.299057	0.273381	1.45217	0	0	0	0	0.0874172	0.208588	0.128468
PI(16:1(9Z)/18:2(9Z,12Z)	[M-H]-	831.503	329000	199000	23800	109000	287000	110000	344000	267000	76900	86300	13300		0.658	1.12429	0.80678	10.283	5.16187	9.56522	0.659004	0.640288	1.64668	4.33668	0.440397	3.21111	1.1093
PI (36:6)	[M-H]-	853.487	27100	5220	0	11100	21900	7500	0	172000	3610	4700	0		0.0542	0.0294915	0	1.04717	0.393885	0.652174	0	0.41247	0.0773019	0.236181	0	0.263898	0.1021
PA (36:6)	[M-H]-	691.434	0	25400	8080	0	0	0	0	5680	0	0	3650		0	0.143503	0.273898	0	0	0	0	0.0136211	0	0	0.120861	0.0501712	0.0274222
PC(16:1(9Z)/18:2(9Z,12Z))	[M-H]-	754.539	0	0	0	0	0	0	0	0	0	0	0		0	0	0	0	0	0	0	0	0	0	0	0	0
PC (36:6)	[M-H]-	776.524	0	0	0	0	0	0	0	0	0	0	0		0	0	0	0	0	0	0	0	0	0	0	0	0
PG(16:1(9Z)/18:2(9Z,12Z))	[M-H]-	698.489	0	0	0	0	0	0	0	0	0	0	0		0	0	0	0	0	0	0	0	0	0	0	0	0
PIP3(16:1(9Z)/18:2(9Z,12Z))	[M-H]-	1071.4	0	0	0	0	0	0	0	0	0	0	0		0	0	0	0	0	0	0	0	0	0	0	0	0
PI(3)P(16:1(9Z)/18:2(9Z,12Z))	[M-H]-	911.469	0	0	0	0	0	0	0	0	0	0	0		0	0	0	0	0	0	0	0	0	0	0	0	0
PIP2(16:1(9Z)/18:2(9Z,12Z))	[M-H]-	991.436	0	0	0	0	0	0	0	0	0	0	0		0	0	0	0	0	0	0	0	0	0	0	0	0
PIP2(16:0/22:4(10Z,13Z,16Z,19Z))	[M-H]-	1045.48	0	0	0	0	0	0	0	0	0	0	0		0	0	0	0	0	0	0	0	0	0	0	0	0
PS(16:1(9Z)/18:2(9Z,12Z))	[M-H]-	756.482	0	0	0	0	0	4120	0	0	0	0	0		0	0	0	0	0	0.358261	0	0	0	0	0	0.0325692	0.0325692
CDP-DAG(16:1(9Z)/18:2(9Z,12Z))	[M-H]-	958.496	0	0	0	2220	0	0	0	0	0	0	0		0	0	0	0.209434	0	0	0	0	0	0	0	0.0190395	0.0190395
TAG(16:1(9Z)/18:2(9Z,12Z/16:1(9Z)))	[M-H]-	825.698	0	0	0	0	0	0	0	0	0	0	0		0	0	0	0	0	0	0	0	0	0	0	0	0
TAG(16:1(9Z)/18:2(9Z,12Z)/18:2(9Z,12Z))	[M-H]-	851.713	0	0	0	0	0	0	0	0	0	0	0		0	0	0	0	0	0	0	0	0	0	0	0	0
Phosphatidic acid (PA)(DAG)(16:1(9Z)/18:2(9Z,12Z))	[M-H]-	669.45	3000	63300	20500	8260	2950	8680	25700	27100	5520	1690	11800		0.006	0.357627	0.694915	0.779245	0.0530576	0.754783	0.0492337	0.064988	0.118201	0.0849246	0.390728	0.304882	0.0928631
Diacylglycerol (DAG)(16:1(9Z)/18:2(9Z,12Z))	[M-H]-	573.489	0	0	0	0	0	0	0	0	0	0	0		0	0	0	0	0	0	0	0	0	0	0	0	0
Cytidine diphosphate (CDP)	[M-H]-	402.011	0	0	0	0	0	0	20400	6130	0	0	0		0	0	0	0	0	0	0.0390805	0.0147002	0	0	0	0.00488915	0.00366859
CDP-ethanolamine	[M-H]-	445.053	16500	0	0	0	0	0	0	0	0	0	0		0.033	0	0	0	0	0	0	0	0	0	0	0.003	0.003
Choline ion	[M-H]-	103.1	0	0	0	0	0	0	0	0	0	0	0		0	0	0	0	0	0	0	0	0	0	0	0	0
CDP-Choline (Citicoline)	[M-H]-	488.108	0	0	0	0	0	0	0	0	0	0	0		0	0	0	0	0	0	0	0	0	0	0	0	0
Phosphocholine	[M-H]-	182.059	37100	13700	2910	0	12500	0	18400	10500	0	0	7160		0.0742	0.0774011	0.0986441	0	0.22482	0	0.035249	0.0251799	0	0	0.237086	0.0702346	0.0262152
Phosphatidylinositol 3-phosphate	[M-H]-	469.015	0	0	0	0	0	0	0	0	0	0	0		0	0	0	0	0	0	0	0	0	0	0	0	0
Glycerol 3-phosphate	[M-H]-	171.006	129000	241000	11900	3320	20200	11000	409000	79200	17700	8190	44900		0.258	1.36158	0.40339	0.313208	0.363309	0.956522	0.783525	0.189928	0.379015	0.411558	1.48675	0.62789	0.137013
Arachidonic acid (peroxide free)	[M-H]-	303.233	8030	0	0	0	0	0	0	0	0	0	0		0.01606	0	0	0	0	0	0	0	0	0	0	0.00146	0.00146
Gibberellin A3	[M-H]-	345.134	0	0	0	0	0	0	202000	69500	0	0	43900		0	0	0	0	0	0	0.386973	0.166667	0	0	1.45364	0.18248	0.132264
Abscisic acid	[M-H]-	263.129	0	0	0	0	0	0	0	0	0	0	0		0	0	0	0	0	0	0	0	0	0	0	0	0
3-Indoleacetic acid	[M-H]-	174.056	0	0	0	0	0	0	0	0	0	0	0		0	0	0	0	0	0	0	0	0	0	0	0	0
trans-Zeatin	[M-H]-	218.105	10200	8660	0	0	0	0	823000	434000	0	0	26100		0.0204	0.0489266	0	0	0	0	1.57663	1.04077	0	0	0.864238	0.322815	0.169823
Kinetin	[M-H]-	214.073	0	0	2260	0	0	0	28600	25200	3940	0	4560		0	0	0.0766102	0	0	0	0.0547893	0.0604317	0.0843683	0	0.150993	0.0388357	0.0153296
Salicylic acid	[M-H]-	137.024	3240	2670	0	0	0	0	68500	112000	0	0	10200		0.00648	0.0150847	0	0	0	0	0.131226	0.268585	0	0	0.337748	0.0690113	0.0370888
1-Aminocyclopropane-1-carboxylic acid(ACC)	[M-H]-	100.04	0	4570	0	0	0	0	23100	66300	0	0	3760		0	0.0258192	0	0	0	0	0.0442529	0.158993	0	0	0.124503	0.0321426	0.0170668
Methyl jasmonate	[M-H]-	223.134	0	0	0	0	0	0	1720	0	0	0	0		0	0	0	0	0	0	0.00329502	0	0	0	0	0.000299547	0.000299547
Jasmonic acid	[M-H]-	209.118	0	0	0	0	0	0	0	0	0	0	0		0	0	0	0	0	0	0	0	0	0	0	0	0
Salicylic acid beta-D-glucoside	[M-H]-	299.077	0	0	0	0	0	0	111000	63800	0	0	32800		0	0	0	0	0	0	0.212644	0.152998	0	0	1.08609	0.131976	0.0980088
Salicylic acid beta-D-glucoside	[M-H]-	335.054	0	0	0	0	0	0	0	0	0	0	0		0	0	0	0	0	0	0	0	0	0	0	0	0
Benzoyl glucose	[M-H]-	283.082	0	0	0	0	0	0	0	0	0	0	0		0	0	0	0	0	0	0	0	0	0	0	0	0
(E)-1-O-Cinnamoyl-beta-D-glucose	[M-H]-	309.098	0	0	0	0	0	0	0	0	0	0	0		0	0	0	0	0	0	0	0	0	0	0	0	0
(9R,13R)-12-oxo-phytodienoic acid (OPDA)	[M-H]-	291.197	0	0	0	0	0	0	33800	3530	0	0	0		0	0	0	0	0	0	0.064751	0.00846523	0	0	0	0.00665602	0.00585974
(1R,2R)-4-oxo-5-pentyl-2-cyclopentene-1-octanoic acid (OPC-8)	[M-H]-	293.212	0	0	0	0	0	0	7690	0	0	0	0		0	0	0	0	0	0	0.0147318	0	0	0	0	0.00133925	0.00133925
Isopentenyl pyrophosphate	[M-H]-	244.999	0	0	0	0	0	0	0	18800	0	0	1870		0	0	0	0	0	0	0	0.0450839	0	0	0.0619205	0.00972768	0.00662352
HexP5	[M-H]-	578.888	0	0	0	0	0	0	0	0	0	0	0		0	0	0	0	0	0	0	0	0	0	0	0	0
HexP6	[M-H]-	658.854	0	0	0	0	0	0	0	0	0	0	0		0	0	0	0	0	0	0	0	0	0	0	0	0
Glucoiberin ?	[M-H]-	422.026	0	0	0	0	0	0	25100	0	0	0	0		0	0	0	0	0	0	0.0480843	0	0	0	0	0.0043713	0.0043713
Glucoraphanin ?	[M-H]-	436.041	0	0	0	0	0	0	0	0	0	0	0		0	0	0	0	0	0	0	0	0	0	0	0	0
Glucoalyssin ?	[M-H]-	450.057	2290	0	0	0	0	0	0	0	0	0	0		0.00458	0	0	0	0	0	0	0	0	0	0	0.000416364	0.000416364
Glucohirsutin ?	[M-H]-	492.104	2620	0	0	0	0	0	0	0	0	0	0		0.00524	0	0	0	0	0	0	0	0	0	0	0.000476364	0.000476364
Saponarin ?	[M-H]-	593.151	0	0	0	0	0	0	0	15200	0	0	11500		0	0	0	0	0	0	0	0.0364508	0	0	0.380795	0.0379314	0.0344445
Rutin or Cyanin ?	[M-H]-	609.146	3020	0	4870	6080	0	3200	61500	5420	0	0	3710		0.00604	0	0.165085	0.573585	0	0.278261	0.117816	0.0129976	0	0	0.122848	0.116057	0.0534872
Primflaside	[M-H]-	727.173	0	0	0	0	0	0	0	0	0	0	0		0	0	0	0	0	0	0	0	0	0	0	0	0
Kaempferol 3-rutinoside-7-glucuronide?	[M-H]-	769.183	9790	2400	0	5290	0	2510	0	12000	0	4580	0		0.01958	0.0135593	0	0.499057	0	0.218261	0	0.028777	0	0.230151	0	0.0917622	0.0484709
Malic acid+Hex	[M-H]-	313.078	453000	180000	38800	24000	40200	12500	873000	208000	11800	16600	83200		0.906	1.01695	1.31525	2.26415	0.723022	1.08696	1.67241	0.498801	0.252677	0.834171	2.75497	1.2114	0.227007
Ascorbate+Hex	[M-H]-	355.088	27000	23900	3720	0	5070	0	141000	7640	0	0	6090		0.054	0.135028	0.126102	0	0.0911871	0	0.270115	0.0183213	0	0	0.201656	0.0814917	0.0280062
Phosphoric acid+Hex	[M-H]-	277.033	8340000	3600000	930000	68100	1150000	175000	1900000	436000	137000	130000	675000		16.68	20.339	31.5254	6.42453	20.6835	15.2174	3.63985	1.04556	2.93362	6.53266	22.351	13.3975	2.98049
Succinic acid+Hex	[M-H]-	297.083	543000	177000	17500	4020	31900	12400	226000	63300	15300	22800	42800		1.086	1	0.59322	0.379245	0.573741	1.07826	0.43295	0.151799	0.327623	1.14573	1.41722	0.744162	0.124843
Proline+Hex	[M-H]-	294.119	9920000	6610000	1890000	350000	2540000	1080000	6760000	1710000	846000	666000	3630		19.84	37.3446	64.0678	33.0189	45.6835	93.913	12.9502	4.10072	18.1156	33.4673	0.120199	32.9656	8.29487
Cysteine+Hex	[M-H]-	300.076	0	0	0	0	0	0	0	0	0	0	0		0	0	0	0	0	0	0	0	0	0	0	0	0
Asparatic acid+Hex	[M-H]-	312.094	340000	59700	87900	0	124000	30000	39100	28300	3670	30100	41500		0.68	0.337288	2.97966	0	2.23022	2.6087	0.0749042	0.0678657	0.0785867	1.51256	1.37417	1.08581	0.336525
Ascorbic acid+Hex	[M-H]-	355.088	27000	23900	3720	0	5070	0	141000	7640	0	0	6090		0.054	0.135028	0.126102	0	0.0911871	0	0.270115	0.0183213	0	0	0.201656	0.0814917	0.0280062
Glutamic acid+Hex	[M-H]-	326.109	220000	19300	4990	0	27300	22400	25300	5780	0	3040	124000		0.44	0.10904	0.169153	0	0.491007	1.94783	0.0484674	0.0138609	0	0.152764	4.10596	0.679825	0.382221
Glutathione+Hex	[M-H]-	486.14	0	0	0	0	0	0	0	0	0	0	0		0	0	0	0	0	0	0	0	0	0	0	0	0
Sulfuric acid+Hex	[M-H]-	277.023	0	0	0	10600	0	0	2010	0	0	0	0		0	0	0	1	0	0	0.00385057	0	0	0	0	0.0912591	0.0908748
Malic acid+Hex2	[M-H]-	475.13	1090000	998000	148000	166000	69700	44400	2290000	639000	85200	103000	355000		2.18	5.63842	5.01695	15.6604	1.2536	3.86087	4.38697	1.53237	1.82441	5.17588	11.755	5.29862	1.36349
Phosphoric acid+Hex2	[M-H]-	439.086	9050000	8830000	1190000	672000	3110000	544000	16100000	1960000	494000	493000	950000		18.1	49.887	40.339	63.3962	55.9353	47.3043	30.8429	4.70024	10.5782	24.7739	31.457	34.3013	5.70112
Succinic acid+Hex2	[M-H]-	459.136	184000	251000	23600	30600	60800	24000	703000	48200	20400	31000	12100		0.368	1.41808	0.8	2.88679	1.09353	2.08696	1.34674	0.115588	0.436831	1.55779	0.400662	1.13736	0.253104
Ascorbic acid+Hex2	[M-H]-	517.141	209000	243000	28500	17100	31900	24400	311000	51200	12500	28400	0		0.418	1.37288	0.966102	1.61321	0.573741	2.12174	0.595785	0.122782	0.267666	1.42714	0	0.861731	0.207502
Proline+Hex2	[M-H]-	456.172	6750000	9410000	1010000	1030000	3130000	930000	17400000	2510000	917000	665000	10900		13.5	53.1638	34.2373	97.1698	56.295	80.8696	33.3333	6.01918	19.636	33.4171	0.360927	38.9093	9.20885
Glutamic acid+Hex2	[M-H]-	488.162	152000	32200	11400	41200	35900	62400	185000	53300	3730	12100	319000		0.304	0.181921	0.386441	3.88679	0.645683	5.42609	0.354406	0.127818	0.0798715	0.60804	10.5629	2.05127	1.00476
Asparatic acid+Hex2	[M-H]-	474.147	512000	309000	192000	90800	451000	200000	1310000	182000	32600	168000	155000		1.024	1.74576	6.50847	8.56604	8.11151	17.3913	2.50958	0.436451	0.698073	8.44221	5.13245	5.50599	1.53505
Cysteine+Hex2	[M-H]-	462.129	0	0	0	0	0	0	0	0	0	0	0		0	0	0	0	0	0	0	0	0	0	0	0	0
HexP+Hex2	[M-H]-	601.139	1060000	1170000	54300	119000	193000	67000	2850000	332000	77300	95000	25600		2.12	6.61017	1.84068	11.2264	3.47122	5.82609	5.45977	0.796163	1.65525	4.77387	0.847682	4.05703	0.949827
Serine+Hex2	[M-H]-	446.152	32600	58100	3710	9580	11200	3340	149000	29800	0	13800	58200		0.0652	0.328249	0.125763	0.903774	0.201439	0.290435	0.285441	0.0714628	0	0.693467	1.92715	0.444762	0.169893
Glutathione+Hex2	[M-H]-	648.193	52800	92800	9750	10400	22000	2980	67000	29800	3340	2640	3560		0.1056	0.524294	0.330508	0.981132	0.395683	0.25913	0.128352	0.0714628	0.0715203	0.132663	0.117881	0.283475	0.0828941
Sulfuric acid+Hex2	[M-H]-	439.076	0	0	0	0	0	0	0	0	0	0	0		0	0	0	0	0	0	0	0	0	0	0	0	0

## Sheet: Fig.3B
			Signal intensity									Relative intensity
Chemical name	Ion type	Theoretical m/z	1	2	3	4	5	6	7	8		1	2	3	4	5	6	7	8	Mean	SE
Malic acid	[M-H]-	133.014	15100000	17800000	6910000	3170000	2960000	8530000	1290000	1260000		100	100	100	100	100	100	100	100	100	0
3-Phosphoglyceric acid	[M-H]-	184.986	0	7330	0	0	0	0	0	0		0	0.0411798	0	0	0	0	0	0	0.00514747	0.00514747
Phosphoenolpyruvic acid	[M-H]-	166.975	0	0	0	0	0	0	0	0		0	0	0	0	0	0	0	0	0	0
Pyruvic acid	[M-H]-	87.0088	31900	53800	0	23000	4010	12000	8690	1830		0.211258	0.302247	0	0.725552	0.135473	0.14068	0.673643	0.145238	0.291761	0.0939647
Citric acid	[M-H]-	191.02	252000	574000	455000	112000	50000	341000	26400	37800		1.66887	3.22472	6.58466	3.53312	1.68919	3.99766	2.04651	3	3.21809	0.570065
2-Oxoglutaric acid	[M-H]-	145.014	50000	152000	32400	25000	3850	33000	21500	10700		0.331126	0.853933	0.468886	0.788644	0.130068	0.38687	1.66667	0.849206	0.684425	0.168961
Succinic acid	[M-H]-	117.019	334000	451000	6810	124000	22000	78200	86800	31500		2.21192	2.53371	0.0985528	3.91167	0.743243	0.916764	6.72868	2.5	2.45557	0.747647
Fumaric acid	[M-H]-	115.004	297000	246000	12000	73800	45000	150000	22200	16200		1.96689	1.38202	0.173661	2.32808	1.52027	1.7585	1.72093	1.28571	1.51701	0.225057
Oxaloacetic acid	[M-H]-	130.999	0	0	0	0	0	0	0	0		0	0	0	0	0	0	0	0	0	0
Lactic acid	[M-H]-	89.0244	55400	27200	0	41000	16900	47500	60900	2160		0.366887	0.152809	0	1.29338	0.570946	0.556858	4.72093	0.171429	0.979154	0.552809
Quinic acid	[M-H]-	191.056	119000	114000	30900	42300	10700	40500	10500	20700		0.788079	0.640449	0.447178	1.33438	0.361486	0.474795	0.813953	1.64286	0.812898	0.160522
Shikimic acid	[M-H]-	173.046	7530	2760	0	4600	0	3100	0	0		0.0498675	0.0155056	0	0.14511	0	0.0363423	0	0	0.0308532	0.0176724
Phosphoric acid	[M-H]-	96.9696	113000	9010	0	174000	45500	41500	21400	0		0.748344	0.050618	0	5.48896	1.53716	0.486518	1.65891	0	1.24631	0.649401
Pyrophosphate(PPi)	[M-H]-	176.936	0	0	0	0	0	0	0	0		0	0	0	0	0	0	0	0	0	0
Ascorbic acid	[M-H]-	175.025	711000	973000	228000	360000	46500	240000	56500	138000		4.70861	5.46629	3.29957	11.3565	1.57095	2.8136	4.37984	10.9524	5.56846	1.29123
Monodehydroascorbic acid	[M-H]-	174.017	6670	14500	38100	2190	0	0	0	0		0.0441722	0.0814607	0.551375	0.0690852	0	0	0	0	0.0932616	0.0665196
Dehydroascorbic acid	[M-H]-	173.009	45400	143000	0	18200	2180	46100	10100	3560		0.300662	0.803371	0	0.574132	0.0736486	0.540445	0.782946	0.28254	0.419718	0.107443
Glutathione	[M-H]-	306.077	90000	112000	15100	68400	4440	28900	6950	5460		0.596026	0.629213	0.218524	2.15773	0.15	0.338804	0.53876	0.433333	0.632799	0.226249
Glutathione, oxidized	[M-H]-	611.145	0	0	0	3760	0	0	0	0		0	0	0	0.118612	0	0	0	0	0.0148265	0.0148265
Glycine	[M-H]-	74.0248	0	0	0	1980	0	0	0	0		0	0	0	0.0624606	0	0	0	0	0.00780757	0.00780757
Alanine	[M-H]-	88.0404	19400	2910	0	18900	0	0	2110	0		0.128477	0.0163483	0	0.596215	0	0	0.163566	0	0.113076	0.0727901
Serine	[M-H]-	104.035	88100	58700	0	49800	2400	9860	24200	2310		0.583444	0.329775	0	1.57098	0.0810811	0.115592	1.87597	0.183333	0.592522	0.256393
Proline	[M-H]-	114.056	74300	0	0	2260	0	0	0	0		0.492053	0	0	0.0712934	0	0	0	0	0.0704183	0.0608759
Valine	[M-H]-	116.072	5840	2830	0	2740	0	2390	0	0		0.0386755	0.0158989	0	0.0864353	0	0.0280188	0	0	0.0211286	0.0107183
Threonine	[M-H]-	118.051	6720	7550	0	4080	0	0	0	0		0.0445033	0.0424157	0	0.128707	0	0	0	0	0.0269532	0.0161097
Cysteine	[M-H]-	120.012	0	0	0	0	0	0	0	0		0	0	0	0	0	0	0	0	0	0
Leucine, Isoleucine	[M-H]-	130.087	7510	2220	0	0	0	2830	1770	0		0.0497351	0.0124719	0	0	0	0.033177	0.137209	0	0.0290742	0.0167938
Asparagin	[M-H]-	131.046	472000	267000	55100	141000	30200	208000	42000	48200		3.12583	1.5	0.797395	4.44795	1.02027	2.43845	3.25581	3.8254	2.55139	0.474063
Asparatic acid	[M-H]-	132.03	102000	23100	7470	42100	9040	122000	30000	13100		0.675497	0.129775	0.108104	1.32808	0.305405	1.43025	2.32558	1.03968	0.917796	0.271831
Glutamine	[M-H]-	145.062	272000	335000	29000	85400	9560	65900	27300	21700		1.80132	1.88202	0.419682	2.69401	0.322973	0.772567	2.11628	1.72222	1.46638	0.303673
Lysine	[M-H]-	145.098	0	0	0	0	0	0	0	0		0	0	0	0	0	0	0	0	0	0
Glutamic acid	[M-H]-	146.046	421000	398000	40400	253000	37900	229000	53500	36900		2.78808	2.23596	0.58466	7.98107	1.28041	2.68464	4.14729	2.92857	3.07883	0.797336
Methionine	[M-H]-	148.044	0	0	0	0	0	0	0	0		0	0	0	0	0	0	0	0	0	0
Histidine	[M-H]-	154.062	0	0	0	0	0	0	0	0		0	0	0	0	0	0	0	0	0	0
Phenylalanine	[M-H]-	164.072	0	0	0	0	0	0	0	0		0	0	0	0	0	0	0	0	0	0
Arginine	[M-H]-	173.104	0	0	0	0	0	0	0	0		0	0	0	0	0	0	0	0	0	0
Tyrosine	[M-H]-	180.067	6390	2980	0	3750	0	0	0	0		0.0423179	0.0167416	0	0.118297	0	0	0	0	0.0221695	0.0147196
Tryptophan	[M-H]-	203.083	0	0	0	0	0	0	0	0		0	0	0	0	0	0	0	0	0	0
GABA	[M-H]-	102.056	19300	0	0	12700	0	0	0	0		0.127815	0	0	0.400631	0	0	0	0	0.0660557	0.0503443
Hex-H	[M-H]-	179.056	169000	227000	62600	57600	9620	36800	13100	20100		1.11921	1.27528	0.905933	1.81703	0.325	0.431419	1.0155	1.59524	1.06058	0.182761
Hex+Cl	[M+Cl]-	215.033	1030000	243000	44500	72800	15900	96500	55500	150000		6.82119	1.36517	0.643994	2.29653	0.537162	1.1313	4.30233	11.9048	3.6253	1.40624
Hex2-H	[M-H]-	341.109	486000	44400	0	306000	8170	93300	16900	15500		3.21854	0.249438	0	9.653	0.276014	1.09379	1.31008	1.23016	2.12888	1.13269
Hex2+Cl	[M+Cl]-	377.086	2300000	1620000	438000	347000	52000	147000	137000	283000		15.2318	9.10112	6.33864	10.9464	1.75676	1.72333	10.6202	22.4603	9.77231	2.44279
Hex3-H	[M-H]-	503.162	0	0	0	0	0	0	0	0		0	0	0	0	0	0	0	0	0	0
Hex3+C	[M+Cl]-	539.138	4060	15400	0	0	0	0	0	0		0.0268874	0.0865169	0	0	0	0	0	0	0.0141755	0.0108566
Hex4-H	[M-H]-	665.215	0	0	0	0	2240	0	0	0		0	0	0	0	0.0756757	0	0	0	0.00945946	0.00945946
Hex4+C	[M+Cl]-	701.191	0	0	0	0	0	0	0	0		0	0	0	0	0	0	0	0	0	0
(Hex2)2-H	[M-H]-	683.225	14800	13600	0	4720	0	0	0	2900		0.0980132	0.0764045	0	0.148896	0	0	0	0.230159	0.069184	0.030559
(Hex2)2-H	[M+Cl]-	719.202	44100	34200	0	4730	0	0	0	0		0.292053	0.192135	0	0.149211	0	0	0	0	0.0791749	0.0410412
Sedoheptulose ?	[M-H]-	209.067	44100	44800	22400	10900	4330	14000	2830	8940		0.292053	0.251685	0.324168	0.343849	0.146284	0.164127	0.21938	0.709524	0.306384	0.0628032
Sedoheptulose ?	[M+Cl]-	245.043	53500	67100	0	40400	2640	18500	3190	11100		0.354305	0.376966	0	1.27445	0.0891892	0.216882	0.247287	0.880952	0.430004	0.152646
HexP	[M-H]-	259.022	89700	25700	0	51400	2850	27100	0	2750		0.59404	0.144382	0	1.62145	0.0962838	0.317702	0	0.218254	0.374014	0.190937
HexP2	[M-H]-	338.989	0	0	0	0	0	0	0	0		0	0	0	0	0	0	0	0	0	0
HexP3	[M-H]-	418.955	0	0	0	0	0	0	0	0		0	0	0	0	0	0	0	0	0	0
HexP4	[M-H]-	498.921	0	0	0	0	0	0	0	0		0	0	0	0	0	0	0	0	0	0
Pentose	[M-H]-	149.046	42500	165000	26700	11700	2270	18200	3490	11200		0.281457	0.926966	0.386397	0.369085	0.0766892	0.213365	0.270543	0.888889	0.426674	0.110383
Pentose	[M+Cl]-	185.022	6240	0	0	1930	0	0	0	0		0.0413245	0	0	0.0608833	0	0	0	0	0.012776	0.00856559
Pentose2	[M-H]-	281.088	22400	18600	0	9900	0	2520	0	0		0.148344	0.104494	0	0.312303	0	0.0295428	0	0	0.0743355	0.0394436
Pentose2	[M+Cl]-	317.065	0	0	0	0	0	0	0	0		0	0	0	0	0	0	0	0	0	0
Pentose3	[M-H]-	413.13	0	0	0	0	0	0	0	0		0	0	0	0	0	0	0	0	0	0
Pentose3	[M+Cl]-	449.107	0	0	0	0	0	0	0	0		0	0	0	0	0	0	0	0	0	0
Gluconic acid or Galactonate	[M-H]-	195.051	94500	241000	55400	36200	8380	26600	9480	11300		0.625828	1.35393	0.801737	1.14196	0.283108	0.311841	0.734884	0.896825	0.768764	0.131299
Arabinonic acid at al.	[M-H]-	165.041	156000	322000	78800	76200	52200	68500	20500	24400		1.03311	1.80899	1.14038	2.40379	1.76351	0.803048	1.58915	1.93651	1.55981	0.188256
Uridine diphosphate (UDP)	[M-H]-	402.995	0	0	0	0	0	0	0	0		0	0	0	0	0	0	0	0	0	0
UDP-glucose	[M-H]-	565.048	20100	10800	0	5090	0	0	0	0		0.133113	0.0606742	0	0.160568	0	0	0	0	0.0442943	0.023712
UDP-D-xylose, UDP-L-arabinose	[M-H]-	535.037	0	0	0	0	0	0	0	0		0	0	0	0	0	0	0	0	0	0
UDP-glucuronic acid	[M-H]-	579.027	0	0	0	0	0	0	0	0		0	0	0	0	0	0	0	0	0	0
Cinnamic acid	[M-H]-	147.045	0	0	0	0	0	0	0	0		0	0	0	0	0	0	0	0	0	0
Ferulic acid	[M-H]-	193.051	0	0	0	0	0	0	0	0		0	0	0	0	0	0	0	0	0	0
D-Erythrose 4-phosphate	[M-H]-	199.001	4540	11900	0	3100	0	0	0	0		0.0300662	0.0668539	0	0.0977918	0	0	0	0	0.024339	0.0134944
3-Dehydroquinic acid	[M-H]-	189.041	0	0	0	0	0	0	0	0		0	0	0	0	0	0	0	0	0	0
p-Coumaric acid	[M-H]-	163.04	14600	0	0	3870	0	4560	1600	0		0.0966887	0	0	0.122082	0	0.0534584	0.124031	0	0.0495325	0.0202072
Coniferyl alcohol	[M-H]-	179.071	0	0	0	0	0	0	0	0		0	0	0	0	0	0	0	0	0	0
Coumaryl-alcohol	[M-H]-	149.061	0	0	0	1770	0	0	0	0		0	0	0	0.055836	0	0	0	0	0.0069795	0.0069795
Sinapyl-alcohol	[M-H]-	209.082	0	0	0	0	0	0	0	0		0	0	0	0	0	0	0	0	0	0
Coniferin	[M-H]-	341.124	0	0	0	0	0	0	0	0		0	0	0	0	0	0	0	0	0	0
Coniferin	[M+Cl]-	377.101	0	0	0	0	0	0	0	0		0	0	0	0	0	0	0	0	0	0
p-coumaryl alcohol 4-glucoside	[M-H]-	311.114	0	0	0	0	0	0	0	0		0	0	0	0	0	0	0	0	0	0
p-coumaryl alcohol 4-glucoside	[M+Cl]-	347.09	0	0	0	0	0	0	0	0		0	0	0	0	0	0	0	0	0	0
Chalcone	[M-H]-	207.082	0	2500	0	0	0	0	0	0		0	0.0140449	0	0	0	0	0	0	0.00175562	0.00175562
D-Glucuronic acid	[M-H]-	193.035	25200	0	4230	0	0	4800	0	0		0.166887	0	0.0612156	0	0	0.056272	0	0	0.0355469	0.0209833
a-L-Rhamnose	[M-H]-	163.061	24400	0	0	21300	75900	21600	13200	7310		0.161589	0	0	0.671924	2.56419	0.253224	1.02326	0.580159	0.656793	0.30028
Kdo	[M-H]-	237.062	168000	132000	63500	38600	8210	47700	7150	14800		1.11258	0.741573	0.918958	1.21767	0.277365	0.559203	0.554264	1.1746	0.819527	0.120898
Dihydroxyacetone (glycerone)	[M-H]-	89.0244	55400	27200	0	41000	16900	47500	40900	2160		0.366887	0.152809	0	1.29338	0.570946	0.556858	3.17054	0.171429	0.785356	0.368741
Nitric acid	[M-H]-	61.9884	0	0	0	0	0	0	0	0		0	0	0	0	0	0	0	0	0	0
Sulfite	[M-H]-	80.9652	0	0	0	0	0	3730	0	0		0	0	0	0	0	0.043728	0	0	0.005466	0.005466
Hydrogen sulfate	[M-H]-	96.9601	18400	13300	0	4510	17000	20800	0	0		0.121854	0.0747191	0	0.142271	0.574324	0.243845	0	0	0.144627	0.0684844
Monochlorobimane	[M-H]-	225.044	0	0	0	0	0	0	0	0		0	0	0	0	0	0	0	0	0	0
Glutamyl-Cysteine or Gamma-glutamyl-Cysteine	[M-H]-	248.071	0	0	0	0	0	0	0	0		0	0	0	0	0	0	0	0	0	0
Thiocysteine (cysteine persulfide)	[M-H]-	151.984	0	0	0	0	0	2010	0	0		0	0	0	0	0	0.0235639	0	0	0.00294549	0.00294549
Glycerol	[M-H]-	91.0401	0	0	0	0	0	0	0	0		0	0	0	0	0	0	0	0	0	0
Niacinamide	[M-H]-	121.041	0	0	0	0	0	0	0	0		0	0	0	0	0	0	0	0	0	0
Adenine	[M-H]-	134.047	0	0	0	10800	2460	10600	0	0		0	0	0	0.340694	0.0831081	0.124267	0	0	0.0685087	0.042442
ATP	[M-H]-	505.988	0	0	0	0	0	0	0	0		0	0	0	0	0	0	0	0	0	0
ADP	[M-H]-	426.022	4420	0	0	3530	0	0	0	0		0.0292715	0	0	0.111356	0	0	0	0	0.0175785	0.0138777
AMP	[M-H]-	346.056	6010	0	0	9690	0	0	0	0		0.0398013	0	0	0.305678	0	0	0	0	0.0431849	0.037821
ADP-glucose	[M-H]-	588.075	0	0	0	0	0	0	0	0		0	0	0	0	0	0	0	0	0	0
ADP-glucose	[M+Cl]-	624.052	0	0	0	0	0	0	0	0		0	0	0	0	0	0	0	0	0	0
Nicotianamine	[M-H]-	302.136	74000	11100	4760	12800	8920	18600	0	0		0.490066	0.0623596	0.0688857	0.403785	0.301351	0.218054	0	0	0.193063	0.0670841
Unknown Metabolite 1	[M-H]-	431.098	730000	280000	96000	145000	73200	270000	69100	37900		4.83444	1.57303	1.38929	4.57413	2.47297	3.1653	5.35659	3.00794	3.29671	0.528273
Astragalin	[M-H]-	447.093	6340000	2660000	929000	902000	403000	1630000	551000	334000		41.9868	14.9438	13.4443	28.4543	13.6149	19.109	42.7132	26.5079	25.0968	4.25823
Astragalin	[M+Cl]-	483.07	1230000	328000	150000	71700	64200	262000	218000	141000		8.1457	1.8427	2.17077	2.26183	2.16892	3.07151	16.8992	11.1905	5.96889	1.97983
Unknown Metabolite 3	[M-H]-	465.104	298000	132000	57600	172000	67000	221000	43100	13200		1.97351	0.741573	0.833575	5.42587	2.26351	2.59086	3.34109	1.04762	2.2772	0.554057
Unknown Metabolite 3	[M+Cl]-	501.08	158000	77500	120000	26700	24800	73800	36500	41900		1.04636	0.435393	1.73661	0.842271	0.837838	0.865182	2.82946	3.3254	1.48981	0.372442
Unknown Metabolite 4	[M-H]-	563.141	759000	343000	26600	201000	102000	334000	45100	44300		5.02649	1.92697	0.384949	6.34069	3.44595	3.91559	3.49612	3.51587	3.50658	0.637423
Sambicyanin	[M-2H]-	579.135	1240000	475000	53800	353000	213000	453000	58500	55100		8.21192	2.66854	0.778582	11.1356	7.19595	5.31067	4.53488	4.37302	5.52615	1.15366
Sambicyanin	[M-H+Cl]-	615.112	786000	325000	130000	78400	76100	220000	76300	50300		5.2053	1.82584	1.88133	2.47319	2.57095	2.57913	5.91473	3.99206	3.30532	0.548801
Oleic acid	[M-H]-	281.249	0	0	0	2740	0	0	6530	0		0	0	0	0.0864353	0	0	0.506202	0	0.0740796	0.0626511
Palmitic acid	[M-H]-	255.233	0	0	0	47100	2900	2810	21600	10200		0	0	0	1.4858	0.097973	0.0329426	1.67442	0.809524	0.512583	0.252678
Stearic acid	[M-H]-	283.264	2270	0	0	40300	0	3690	22100	7840		0.0150331	0	0	1.27129	0	0.0432591	1.71318	0.622222	0.458123	0.241329
Myristic acid	[M-H]-	227.202	0	0	0	13500	2350	0	10000	2730		0	0	0	0.425868	0.0793919	0	0.775194	0.216667	0.18714	0.0995853
Linolenic acid	[M-H]-	277.217	0	0	0	0	0	0	0	0		0	0	0	0	0	0	0	0	0	0
Arachidic acid	[M-H]-	311.296	0	0	0	0	0	0	0	0		0	0	0	0	0	0	0	0	0	0
Linoleic acid	[M-H]-	279.233	0	0	0	0	0	0	0	0		0	0	0	0	0	0	0	0	0	0
Palmitoleic acid	[M-H]-	253.217	0	0	0	4020	0	0	10100	0		0	0	0	0.126814	0	0	0.782946	0	0.11372	0.0968825
PE(16:0/18:3(9Z,12Z,15Z)	[M-H]-	712.492	0	0	0	0	0	0	0	0		0	0	0	0	0	0	0	0	0	0
PE (36:6)	[M-H]-	734.477	0	0	0	0	0	0	0	0		0	0	0	0	0	0	0	0	0	0
PI(16:1(9Z)/18:2(9Z,12Z)	[M-H]-	831.503	0	0	0	7430	0	0	0	0		0	0	0	0.234385	0	0	0	0	0.0292981	0.0292981
PI (36:6)	[M-H]-	853.487	0	0	0	0	0	0	0	0		0	0	0	0	0	0	0	0	0	0
PA (36:6)	[M-H]-	691.434	0	0	0	0	0	0	0	0		0	0	0	0	0	0	0	0	0	0
PC(16:1(9Z)/18:2(9Z,12Z))	[M-H]-	754.539	0	0	0	0	0	0	0	0		0	0	0	0	0	0	0	0	0	0
PC (36:6)	[M-H]-	776.524	0	0	0	0	0	0	0	0		0	0	0	0	0	0	0	0	0	0
PG(16:1(9Z)/18:2(9Z,12Z))	[M-H]-	698.489	0	0	0	0	0	0	0	0		0	0	0	0	0	0	0	0	0	0
PIP3(16:1(9Z)/18:2(9Z,12Z))	[M-H]-	1071.4	0	0	0	0	0	0	0	0		0	0	0	0	0	0	0	0	0	0
PI(3)P(16:1(9Z)/18:2(9Z,12Z))	[M-H]-	911.469	0	0	0	0	0	0	0	0		0	0	0	0	0	0	0	0	0	0
PIP2(16:1(9Z)/18:2(9Z,12Z))	[M-H]-	991.436	0	0	0	0	0	0	0	0		0	0	0	0	0	0	0	0	0	0
PIP2(16:0/22:4(10Z,13Z,16Z,19Z))	[M-H]-	1045.48	0	0	0	0	0	0	0	0		0	0	0	0	0	0	0	0	0	0
PS(16:1(9Z)/18:2(9Z,12Z))	[M-H]-	756.482	0	0	0	0	0	0	0	0		0	0	0	0	0	0	0	0	0	0
CDP-DAG(16:1(9Z)/18:2(9Z,12Z))	[M-H]-	958.496	0	0	0	0	0	0	0	0		0	0	0	0	0	0	0	0	0	0
TAG(16:1(9Z)/18:2(9Z,12Z/16:1(9Z)))	[M-H]-	825.698	0	0	0	0	0	0	0	0		0	0	0	0	0	0	0	0	0	0
TAG(16:1(9Z)/18:2(9Z,12Z)/18:2(9Z,12Z))	[M-H]-	851.713	0	0	0	0	0	0	0	0		0	0	0	0	0	0	0	0	0	0
Phosphatidic acid (PA)(DAG)(16:1(9Z)/18:2(9Z,12Z))	[M-H]-	669.45	0	0	0	2960	0	3490	0	0		0	0	0	0.0933754	0	0.0409144	0	0	0.0167862	0.0120555
Diacylglycerol (DAG)(16:1(9Z)/18:2(9Z,12Z))	[M-H]-	573.489	0	0	0	0	0	0	0	0		0	0	0	0	0	0	0	0	0	0
Cytidine diphosphate (CDP)	[M-H]-	402.011	0	0	0	0	0	0	0	0		0	0	0	0	0	0	0	0	0	0
CDP-ethanolamine	[M-H]-	445.053	0	0	0	0	0	0	0	0		0	0	0	0	0	0	0	0	0	0
Choline ion	[M-H]-	103.1	0	0	0	0	0	0	0	0		0	0	0	0	0	0	0	0	0	0
CDP-Choline (Citicoline)	[M-H]-	488.108	0	0	0	0	0	0	0	0		0	0	0	0	0	0	0	0	0	0
Phosphocholine	[M-H]-	182.059	0	0	0	9440	0	0	0	0		0	0	0	0.297792	0	0	0	0	0.037224	0.037224
Phosphatidylinositol 3-phosphate	[M-H]-	469.015	0	0	0	0	0	0	0	0		0	0	0	0	0	0	0	0	0	0
Glycerol 3-phosphate	[M-H]-	171.006	0	0	0	11800	2280	4990	0	0		0	0	0	0.37224	0.077027	0.0584994	0	0	0.0634708	0.045452
Arachidonic acid (peroxide free)	[M-H]-	303.233	0	0	0	0	0	0	0	0		0	0	0	0	0	0	0	0	0	0
Gibberellin A3	[M-H]-	345.134	0	0	0	0	0	0	0	0		0	0	0	0	0	0	0	0	0	0
Abscisic acid	[M-H]-	263.129	0	0	0	0	0	0	0	0		0	0	0	0	0	0	0	0	0	0
3-Indoleacetic acid	[M-H]-	174.056	0	0	0	0	0	0	0	0		0	0	0	0	0	0	0	0	0	0
trans-Zeatin	[M-H]-	218.105	0	0	0	0	0	0	0	1630		0	0	0	0	0	0	0	0.129365	0.0161706	0.0161706
Kinetin	[M-H]-	214.073	0	0	0	0	0	0	0	0		0	0	0	0	0	0	0	0	0	0
Salicylic acid	[M-H]-	137.024	0	0	0	3480	0	0	0	0		0	0	0	0.109779	0	0	0	0	0.0137224	0.0137224
1-Aminocyclopropane-1-carboxylic acid(ACC)	[M-H]-	100.04	0	0	0	0	0	0	0	0		0	0	0	0	0	0	0	0	0	0
methyl jasmonate	[M-H]-	223.134	0	0	0	0	0	0	0	0		0	0	0	0	0	0	0	0	0	0
Jasmonic acid	[M-H]-	209.118	0	0	0	0	0	0	0	0		0	0	0	0	0	0	0	0	0	0
Salicylic acid beta-D-glucoside	[M-H]-	299.077	31600	13000	0	27000	2360	43300	3600	3170		0.209272	0.0730337	0	0.851735	0.0797297	0.50762	0.27907	0.251587	0.281506	0.0987265
Salicylic acid beta-D-glucoside	[M-H]-	335.054	27400	13700	12700	4070	2850	11900	9550	12000		0.181457	0.0769663	0.183792	0.128391	0.0962838	0.139508	0.74031	0.952381	0.312386	0.118943
Benzoyl glucose	[M-H]-	283.082	0	0	0	0	0	0	0	0		0	0	0	0	0	0	0	0	0	0
(E)-1-O-Cinnamoyl-beta-D-glucose	[M-H]-	309.098	0	0	0	0	0	0	0	0		0	0	0	0	0	0	0	0	0	0
(9R,13R)-12-oxo-phytodienoic acid (OPDA)	[M-H]-	291.197	0	0	0	0	0	0	0	0		0	0	0	0	0	0	0	0	0	0
(1R,2R)-4-oxo-5-pentyl-2-cyclopentene-1-octanoic acid (OPC-8)	[M-H]-	293.212	0	0	0	0	0	0	0	0		0	0	0	0	0	0	0	0	0	0
Isopentenyl pyrophosphate	[M-H]-	244.999	0	0	0	0	0	0	0	0		0	0	0	0	0	0	0	0	0	0
HexP5	[M-H]-	578.888	0	0	0	0	0	0	0	0		0	0	0	0	0	0	0	0	0	0
HexP6	[M-H]-	658.854	0	0	0	0	0	0	0	0		0	0	0	0	0	0	0	0	0	0
Glucoiberin ?	[M-H]-	422.026	0	0	0	0	0	0	0	0		0	0	0	0	0	0	0	0	0	0
Glucoraphanin ?	[M-H]-	436.041	0	0	0	0	0	0	0	0		0	0	0	0	0	0	0	0	0	0
Glucoalyssin ?	[M-H]-	450.057	0	0	0	0	0	0	0	0		0	0	0	0	0	0	0	0	0	0
Glucohirsutin ?	[M-H]-	492.104	0	0	0	0	0	0	0	0		0	0	0	0	0	0	0	0	0	0
Saponarin ?	[M-H]-	593.151	132000	27600	0	16200	18500	35600	0	3260		0.874172	0.155056	0	0.511041	0.625	0.417351	0	0.25873	0.355169	0.109542
Rutin or Cyanin ?	[M-H]-	609.146	95600	29200	0	12800	18500	32400	0	0		0.633113	0.164045	0	0.403785	0.625	0.379836	0	0	0.275722	0.0961307
Primflaside	[M-H]-	727.173	13200	5030	0	0	0	0	0	0		0.0874172	0.0282584	0	0	0	0	0	0	0.0144595	0.0109933
Kaempferol 3-rutinoside-7-glucuronide?	[M-H]-	769.183	4610	16000	0	0	2840	0	3530	2340		0.0305298	0.0898876	0	0	0.0959459	0	0.273643	0.185714	0.0844651	0.0354847
Malic acid+Hex	[M-H]-	313.078	49900	10500	0	0	2480	9340	2520	2970		0.330464	0.0589888	0	0	0.0837838	0.109496	0.195349	0.235714	0.126724	0.0416072
Ascorbate+Hex	[M-H]-	355.088	0	0	0	0	0	2330	0	0		0	0	0	0	0	0.0273154	0	0	0.00341442	0.00341442
Phosphoric acid+Hex	[M-H]-	277.033	3740	0	0	2840	0	0	0	0		0.0247682	0	0	0.0895899	0	0	0	0	0.0142948	0.0111844
Succinic acid+Hex	[M-H]-	297.083	8110	0	0	0	0	0	0	0		0.0537086	0	0	0	0	0	0	0	0.00671358	0.00671358
Proline+Hex	[M-H]-	294.119	0	0	0	0	0	0	0	0		0	0	0	0	0	0	0	0	0	0
Cysteine+Hex	[M-H]-	300.076	0	0	0	0	0	0	0	0		0	0	0	0	0	0	0	0	0	0
Asparatic acid+Hex	[M-H]-	312.094	0	0	0	0	0	0	0	0		0	0	0	0	0	0	0	0	0	0
Ascorbic acid+Hex	[M-H]-	355.088	0	0	0	0	0	2330	0	0		0	0	0	0	0	0.0273154	0	0	0.00341442	0.00341442
Glutamic acid+Hex	[M-H]-	326.109	0	0	0	0	0	0	0	0		0	0	0	0	0	0	0	0	0	0
Glutathione+Hex	[M-H]-	486.14	0	0	0	0	0	0	0	0		0	0	0	0	0	0	0	0	0	0
Sulfuric acid+Hex	[M-H]-	277.023	0	0	0	0	0	0	0	0		0	0	0	0	0	0	0	0	0	0
Malic acid+Hex2	[M-H]-	475.13	504000	488000	11800	128000	3530	52500	13800	13600		3.33775	2.74157	0.170767	4.03785	0.119257	0.615475	1.06977	1.07937	1.64648	0.534616
Phosphoric acid+Hex2	[M-H]-	439.086	37600	17000	0	22000	0	0	0	2520		0.249007	0.0955056	0	0.694006	0	0	0	0.2	0.154815	0.0846241
Succinic acid+Hex2	[M-H]-	459.136	24200	24300	0	8130	0	0	0	0		0.160265	0.136517	0	0.256467	0	0	0	0	0.0691561	0.0358161
Ascorbic acid+Hex2	[M-H]-	517.141	14000	17000	0	10100	0	0	0	0		0.0927152	0.0955056	0	0.318612	0	0	0	0	0.0633541	0.0394428
Proline+Hex2	[M-H]-	456.172	20800	0	0	0	0	0	0	0		0.137748	0	0	0	0	0	0	0	0.0172185	0.0172185
Glutamic acid+Hex2	[M-H]-	488.162	32900	27500	0	16900	0	0	0	0		0.217881	0.154494	0	0.533123	0	0	0	0	0.113187	0.0672243
Asparatic acid+Hex2	[M-H]-	474.147	6670	0	0	0	0	0	0	0		0.0441722	0	0	0	0	0	0	0	0.00552152	0.00552152
Cysteine+Hex2	[M-H]-	462.129	0	0	0	0	0	0	0	0		0	0	0	0	0	0	0	0	0	0
HexP+Hex2	[M-H]-	601.139	0	20500	0	0	0	0	0	0		0	0.115169	0	0	0	0	0	0	0.0143961	0.0143961
Serine+Hex2	[M-H]-	446.152	40900	39500	0	21800	0	0	0	0		0.270861	0.22191	0	0.687697	0	0	0	0	0.147559	0.0867415
Glutathione+Hex2	[M-H]-	648.193	0	0	0	0	0	0	0	0		0	0	0	0	0	0	0	0	0	0
Sulfuric acid+Hex2	[M-H]-	439.076	0	0	0	0	0	0	0	0		0	0	0	0	0	0	0	0	0	0

## Sheet: Fig.3C
			Signal intensity								Relative intensity
Chemical name	Ion type	Theoretical m/z	1	2	3	4	5	6	7		1	2	3	4	5	6	7	Mean	SE
Malic acid	[M-H]-	133.014	73700	37100	29200	34200	929000	89600	511000		0.452147	0.240909	0.117742	0.133074	4.09251	0.318861	2.03586	1.05587	0.566632
3-Phosphoglyceric acid	[M-H]-	184.986	0	0	0	0	0	0	0		0	0	0	0	0	0	0	0	0
Phosphoenolpyruvic acid	[M-H]-	166.975	0	0	0	0	0	0	0		0	0	0	0	0	0	0	0	0
Pyruvic acid	[M-H]-	87.0088	734000	65200	192000	297000	150000	696000	234000		4.50307	0.423377	0.774194	1.15564	0.660793	2.47687	0.932271	1.56089	0.551574
Citric acid	[M-H]-	191.02	259000	338000	337000	1640000	214000	454000	435000		1.58896	2.19481	1.35887	6.38132	0.942731	1.61566	1.73307	2.25934	0.701697
2-Oxoglutaric acid	[M-H]-	145.014	95000	74400	44900	29400	309000	280000	349000		0.582822	0.483117	0.181048	0.114397	1.36123	0.996441	1.39044	0.729928	0.199317
Succinic acid	[M-H]-	117.019	7660	0	3370	5730	69900	66700	301000		0.0469939	0	0.0135887	0.0222957	0.30793	0.237367	1.1992	0.261054	0.162942
Fumaric acid	[M-H]-	115.004	85500	28400	44100	115000	84800	1.1156	105000		0.52454	0.184416	0.177823	0.447471	0.373568	3.97011e-06	0.418327	0.303735	0.0706713
Oxaloacetic acid	[M-H]-	130.999	0	0	0	0	0	0	0		0	0	0	0	0	0	0	0	0
Lactic acid	[M-H]-	89.0244	175000	22100	358000	124000	324000	475000	130000		1.07362	0.143506	1.44355	0.48249	1.42731	1.69039	0.517928	0.9684	0.222977
Quinic acid	[M-H]-	191.056	36600	15800	35100	42500	33700	70100	45400		0.22454	0.102597	0.141532	0.16537	0.148458	0.249466	0.180876	0.173263	0.0190064
Shikimic acid	[M-H]-	173.046	0	0	8970	4160	0	0	0		0	0	0.0361694	0.0161868	0	0	0	0.00747945	0.00529744
Phosphoric acid	[M-H]-	96.9696	110000	15800	154000	25500	550000	437000	30000		0.674847	0.102597	0.620968	0.0992218	2.42291	1.55516	0.119522	0.799318	0.334248
Pyrophosphate(PPi)	[M-H]-	176.936	0	0	0	0	0	0	0		0	0	0	0	0	0	0	0	0
Ascorbic acid	[M-H]-	175.025	15700000	5690000	4890000	25100000	21300000	28100000	25100000		96.319	36.9481	19.7177	97.6654	93.8326	100	100	77.7833	12.9309
Monodehydroascorbic acid	[M-H]-	174.017	161000	98100	160000	330000	294000	588000	103000		0.98773	0.637013	0.645161	1.28405	1.29515	2.09253	0.410359	1.05028	0.215429
Dehydroascorbic acid	[M-H]-	173.009	43800	26100	57300	197000	7740	47900	33200		0.268712	0.169481	0.231048	0.766537	0.0340969	0.170463	0.132271	0.25323	0.0900702
Glutathione	[M-H]-	306.077	38300	1410000	405000	0	264000	186000	347000		0.234969	9.15584	1.63306	0	1.163	0.661922	1.38247	2.03304	1.20831
Glutathione, oxidized	[M-H]-	611.145	0	12000	12100	0	0	0	0		0	0.0779221	0.0487903	0	0	0	0	0.0181018	0.0121093
Glycine	[M-H]-	74.0248	0	0	2016000	0	4990	3880	0		0	0	8.12903	0	0.0219824	0.0138078	0	1.1664	1.16044
Alanine	[M-H]-	88.0404	0	3280	81000	16600	19000	22400	0		0	0.0212987	0.326613	0.0645914	0.0837004	0.0797153	0	0.0822741	0.0428949
Serine	[M-H]-	104.035	4340	0	8520	19900	7420	23100	5190		0.0266258	0	0.0343548	0.0774319	0.0326872	0.0822064	0.0206773	0.0391405	0.0113546
Proline	[M-H]-	114.056	1430000	1210000	8840000	4340000	6470000	12700000	1030000		8.77301	7.85714	35.6452	16.8872	28.5022	45.1957	4.10359	20.9949	5.93784
Valine	[M-H]-	116.072	0	0	27500	5910	7500	20300	0		0	0	0.110887	0.0229961	0.0330396	0.072242	0	0.0341664	0.0161569
Threonine	[M-H]-	118.051	4920	0	23600	16000	0	28700	0		0.030184	0	0.0951613	0.0622568	0	0.102135	0	0.0413911	0.0171004
Cysteine	[M-H]-	120.012	0	0	0	0	0	0	0		0	0	0	0	0	0	0	0	0
Leucine, Isoleucine	[M-H]-	130.087	0	0	21000	6820	6330	8510	0		0	0	0.0846774	0.026537	0.0278855	0.0302847	0	0.0241978	0.0114127
Asparagin	[M-H]-	131.046	0	0	20800	14800	5440	0	0		0	0	0.083871	0.0575875	0.0239648	0	0	0.0236319	0.0129244
Asparatic acid	[M-H]-	132.03	285000	738000	892000	566000	508000	390000	264000		1.74847	4.79221	3.59677	2.20233	2.23789	1.3879	1.05179	2.43105	0.499524
Glutamine	[M-H]-	145.062	23600	15400	330000	70800	124000	146000	38900		0.144785	0.1	1.33065	0.275486	0.546256	0.519573	0.15498	0.438818	0.163439
Lysine	[M-H]-	145.098	0	0	0	0	0	0	0		0	0	0	0	0	0	0	0	0
Glutamic acid	[M-H]-	146.046	397000	1190000	1210000	1110000	681000	1100000	361000		2.43558	7.72727	4.87903	4.31907	3	3.91459	1.43825	3.95911	0.768
Methionine	[M-H]-	148.044	0	0	6400	0	0	0	0		0	0	0.0258065	0	0	0	0	0.00368664	0.00368664
Histidine	[M-H]-	154.062	0	0	0	0	0	0	0		0	0	0	0	0	0	0	0	0
Phenylalanine	[M-H]-	164.072	4090	17200	35200	22400	3440	10300	0		0.025092	0.111688	0.141935	0.0871595	0.0151542	0.0366548	0	0.0596692	0.0204105
Arginine	[M-H]-	173.104	0	0	0	0	0	0	0		0	0	0	0	0	0	0	0	0
Tyrosine	[M-H]-	180.067	0	0	0	0	0	0	0		0	0	0	0	0	0	0	0	0
Tryptophan	[M-H]-	203.083	0	0	0	0	0	0	0		0	0	0	0	0	0	0	0	0
GABA	[M-H]-	102.056	0	0	64200	20300	23800	22200	0		0	0	0.258871	0.0789883	0.104846	0.0790036	0	0.0745298	0.0350526
Hex-H	[M-H]-	179.056	40400	46800	191000	98900	141000	225000	52500		0.247853	0.303896	0.770161	0.384825	0.621145	0.800712	0.209163	0.476822	0.0943924
Hex+Cl	[M+Cl]-	215.033	15800000	4440000	2960000	6670000	9350000	17000000	11900000		96.9325	28.8312	11.9355	25.9533	41.1894	60.4982	47.4104	44.6786	10.5495
Hex2-H	[M-H]-	341.109	123000	300000	1740000	666000	952000	1200000	346000		0.754601	1.94805	7.01613	2.59144	4.19383	4.27046	1.37849	3.16471	0.815378
Hex2+Cl	[M+Cl]-	377.086	16300000	15400000	24800000	25700000	22700000	26700000	23500000		100	100	100	100	100	95.0178	93.6255	98.3776	1.05821
Hex3-H	[M-H]-	503.162	0	0	0	0	0	0	0		0	0	0	0	0	0	0	0	0
Hex3+C	[M+Cl]-	539.138	0	0	11400	0	0	0	4750		0	0	0.0459677	0	0	0	0.0189243	0.00927029	0.00667189
Hex4-H	[M-H]-	665.215	0	0	0	0	0	0	0		0	0	0	0	0	0	0	0	0
Hex4+C	[M+Cl]-	701.191	0	0	0	0	0	0	0		0	0	0	0	0	0	0	0	0
(Hex2)2-H	[M-H]-	683.225	26400	157000	229000	245000	145000	156000	173000		0.161963	1.01948	0.923387	0.953307	0.638767	0.55516	0.689243	0.705901	0.112358
(Hex2)2-H	[M+Cl]-	719.202	937000	1960000	14600	197000	2390000	3290000	1320000		5.74847	12.7273	0.058871	0.766537	10.5286	11.7082	5.25896	6.68528	1.94177
Sedoheptulose ?	[M-H]-	209.067	7600	0	4500	13700	4640	5940	3290		0.0466258	0	0.0181452	0.0533074	0.0204405	0.0211388	0.0131076	0.0246807	0.00710028
Sedoheptulose ?	[M+Cl]-	245.043	7250	22200	43300	37800	36200	22500	35300		0.0444785	0.144156	0.174597	0.147082	0.159471	0.0800712	0.140637	0.127213	0.0177383
HexP	[M-H]-	259.022	0	0	0	0	0	0	0		0	0	0	0	0	0	0	0	0
HexP2	[M-H]-	338.989	0	0	0	0	0	0	0		0	0	0	0	0	0	0	0	0
HexP3	[M-H]-	418.955	1530	0	0	0	0	0	0		0.0093865	0	0	0	0	0	0	0.00134093	0.00134093
HexP4	[M-H]-	498.921	0	0	0	0	0	0	0		0	0	0	0	0	0	0	0	0
Pentose	[M-H]-	149.046	7040	0	6920	10700	24200	17500	8190		0.0431902	0	0.0279032	0.0416342	0.106608	0.0622776	0.0326295	0.0448918	0.0125156
Pentose	[M+Cl]-	185.022	18400	12500	6750	22200	28800	34100	0		0.112883	0.0811688	0.0272177	0.0863813	0.126872	0.121352	0	0.0794108	0.0183964
Pentose2	[M-H]-	281.088		0	0	0	0	0	0		0	0	0	0	0	0	0	0	0
Pentose2	[M+Cl]-	317.065	0	0	0	0	0	0	0		0	0	0	0	0	0	0	0	0
Pentose3	[M-H]-	413.13	0	0	0	0	0	0	0		0	0	0	0	0	0	0	0	0
Pentose3	[M+Cl]-	449.107	0	0	0	0	0	0	0		0	0	0	0	0	0	0	0	0
Gluconic acid or Galactonate	[M-H]-	195.051	145000	42300	74200	144000	107000	404000	130000		0.889571	0.274675	0.299194	0.560311	0.471366	1.43772	0.517928	0.635824	0.154135
Arabinonic acid at al.	[M-H]-	165.041	34700	35600	28100	91000	74700	153000	21300		0.212883	0.231169	0.113306	0.354086	0.329075	0.544484	0.0848606	0.267123	0.0596505
Uridine diphosphate (UDP)	[M-H]-	402.995	0	0	0	0	0	0	0		0	0	0	0	0	0	0	0	0
UDP-glucose	[M-H]-	565.048	0	0	0	0	0	0	0		0	0	0	0	0	0	0	0	0
UDP-D-Xylose, UDP-L-arabinose	[M-H]-	535.037	0	0	0	0	0	0	0		0	0	0	0	0	0	0	0	0
UDP-glucuronic acid	[M-H]-	579.027	0	0	0	0	0	0	0		0	0	0	0	0	0	0	0	0
Cinnamic acid	[M-H]-	147.045	0	0	3910	0	0	0	0		0	0	0.0157661	0	0	0	0	0.0022523	0.0022523
Ferulic acid	[M-H]-	193.051	0	0	0	0	0	0	0		0	0	0	0	0	0	0	0	0
D-Erythrose 4-phosphate	[M-H]-	199.001	0	0	6650	0	0	0	0		0	0	0.0268145	0	0	0	0	0.00383065	0.00383065
3-Dehydroquinic acid	[M-H]-	189.041	7250	3390	9230	24900	21600	16700	5650		0.0444785	0.022013	0.0372177	0.0968872	0.0951542	0.0594306	0.02251	0.0539559	0.0119019
p-Coumaric acid	[M-H]-	163.04	0	0	0	0	0	0	0		0	0	0	0	0	0	0	0	0
Coniferyl alcohol	[M-H]-	179.071	0	0	0	0	0	0	0		0	0	0	0	0	0	0	0	0
Coumaryl-alcohol	[M-H]-	149.061	0	0	2380	0	0	0	0		0	0	0.00959677	0	0	0	0	0.00137097	0.00137097
Sinapyl-alcohol	[M-H]-	209.082	0	0	0	0	0	0	0		0	0	0	0	0	0	0	0	0
Coniferin	[M-H]-	341.124	0	0	0	0	0	0	0		0	0	0	0	0	0	0	0	0
Coniferin	[M+Cl]-	377.101	0	0	0	0	0	0	0		0	0	0	0	0	0	0	0	0
p-coumaryl alcohol 4-glucoside	[M-H]-	311.114	0	0	0	0	0	0	0		0	0	0	0	0	0	0	0	0
p-coumaryl alcohol 4-glucoside	[M+Cl]-	347.09	0	0	0	0	0	0	0		0	0	0	0	0	0	0	0	0
Chalcone	[M-H]-	207.082	0	0	0	0	0	0	0		0	0	0	0	0	0	0	0	0
D-Glucuronic acid	[M-H]-	193.035	21000	82300	3180	70400	22200	28800	29700		0.128834	0.534416	0.0128226	0.27393	0.0977974	0.102491	0.118327	0.181231	0.065748
a-L-Rhamnose	[M-H]-	163.061	0	11900	52000	14200	26000	65200	0		0	0.0772727	0.209677	0.0552529	0.114537	0.232028	0	0.0983956	0.035245
Kdo	[M-H]-	237.062	50800	77900	42100	51500	63800	68100	27500		0.311656	0.505844	0.169758	0.200389	0.281057	0.242349	0.109562	0.260088	0.0483517
Dihydroxyacetone (glycerone)	[M-H]-	89.0244	175000	22100	358000	124000	324000	475000	130000		1.07362	0.143506	1.44355	0.48249	1.42731	1.69039	0.517928	0.9684	0.222977
Nitric acid	[M-H]-	61.9884	0	0	0	0	0	0	0		0	0	0	0	0	0	0	0	0
Sulfite	[M-H]-	80.9652	0	0	0	0	0	0	0		0	0	0	0	0	0	0	0	0
Hydrogen sulfate	[M-H]-	96.9601	1900	21100	0	29200	4570	10700	5770		0.0116564	0.137013	0	0.113619	0.0201322	0.0380783	0.022988	0.0490695	0.0203228
Monochlorobimane	[M-H]-	225.044	0	0	2870	0	0	0	0		0	0	0.0115726	0	0	0	0	0.00165323	0.00165323
Glutamyl-Cysteine or Gamma-glutamyl-Cysteine	[M-H]-	248.071	0	0	0	0	0	0	0		0	0	0	0	0	0	0	0	0
Thiocysteine (cysteine persulfide)	[M-H]-	151.984	0	0	0	0	0	0	0		0	0	0	0	0	0	0	0	0
Glycerol	[M-H]-	91.0401	0	0	1990	0	0	0	0		0	0	0.00802419	0	0	0	0	0.00114631	0.00114631
Niacinamide	[M-H]-	121.041	0	0	0	0	0	0	0		0	0	0	0	0	0	0	0	0
Adenine	[M-H]-	134.047	0	0	0	0	0	0	0		0	0	0	0	0	0	0	0	0
ATP	[M-H]-	505.988	0	0	0	0	0	0	0		0	0	0	0	0	0	0	0	0
ADP	[M-H]-	426.022	0	0	6640	0	0	0	0		0	0	0.0267742	0	0	0	0	0.00382488	0.00382488
AMP	[M-H]-	346.056	0	0	0	0	0	0	0		0	0	0	0	0	0	0	0	0
ADP-glucose	[M-H]-	588.075	0	0	0	0	0	0	0		0	0	0	0	0	0	0	0	0
ADP-glucose	[M+Cl]-	624.052	0	0	0	0	0	0	0		0	0	0	0	0	0	0	0	0
Nicotianamine	[M-H]-	302.136	0	0	0	0	0	0	0		0	0	0	0	0	0	0	0	0
Unknown Metabolite 1	[M-H]-	431.098	0	0	0	0	0	0	0		0	0	0	0	0	0	0	0	0
Astragalin	[M-H]-	447.093	0	0	0	0	0	0	0		0	0	0	0	0	0	0	0	0
Astragalin	[M+Cl]-	483.07	0	0	0	0	0	0	0		0	0	0	0	0	0	0	0	0
Unknown Metabolite 3	[M-H]-	465.104	0	0	4960	0	0	0	0		0	0	0.02	0	0	0	0	0.00285714	0.00285714
Unknown Metabolite 3	[M+Cl]-	501.08	0	0	0	0	0	0	0		0	0	0	0	0	0	0	0	0
Unknown Metabolite 4	[M-H]-	563.141	0	0	0	0	0	0	0		0	0	0	0	0	0	0	0	0
Sambicyanin	[M-2H]-	579.135	0	0	0	0	0	0	0		0	0	0	0	0	0	0	0	0
Sambicyanin	[M-H+Cl]-	615.112	0	0	0	0	0	0	0		0	0	0	0	0	0	0	0	0
Oleic acid	[M-H]-	281.249	6820	866000	111000	104000	72500	65600	0		0.0418405	5.62338	0.447581	0.404669	0.319383	0.233452	0	1.01004	0.771569
Palmitic acid	[M-H]-	255.233	43500	1200000	882000	207000	226000	171000	4550		0.266871	7.79221	3.55645	0.805447	0.995595	0.608541	0.0181275	2.00618	1.06095
Stearic acid	[M-H]-	283.264	694000	258000	1500000	153000	3640000	5740000	10900		4.25767	1.67532	6.04839	0.595331	16.0352	20.427	0.0434263	7.01178	3.03986
Myristic acid	[M-H]-	227.202	0	415000	279000	124000	0	0	0		0	2.69481	1.125	0.48249	0	0	0	0.614614	0.381605
Linolenic acid	[M-H]-	277.217	20900	0	14500	0	381000	141000	0		0.128221	0	0.0584677	0	1.67841	0.501779	0	0.338126	0.233422
Arachidic acid	[M-H]-	311.296	53600	17100	55400	0	328000	563000	0		0.328834	0.111039	0.223387	0	1.44493	2.00356	0	0.587393	0.303049
Linoleic acid	[M-H]-	279.233	0	156000	0	0	63500	31500	0		0	1.01299	0	0	0.279736	0.1121	0	0.200689	0.141002
Palmitoleic acid	[M-H]-	253.217	0	971000	46400	168000	0	0	0		0	6.30519	0.187097	0.653696	0	0	0	1.02086	0.885368
PE(16:0/18:3(9Z,12Z,15Z)	[M-H]-	712.492	0	0	0	0	0	0	0		0	0	0	0	0	0	0	0	0
PE (36:6)	[M-H]-	734.477	0	0	0	0	0	0	0		0	0	0	0	0	0	0	0	0
PI(16:1(9Z)/18:2(9Z,12Z)	[M-H]-	831.503	0	0	0	0	0	0	0		0	0	0	0	0	0	0	0	0
PI (36:6)	[M-H]-	853.487	0	0	0	0	0	0	0		0	0	0	0	0	0	0	0	0
PA (36:6)	[M-H]-	691.434	0	0	0	0	0	0	0		0	0	0	0	0	0	0	0	0
PC(16:1(9Z)/18:2(9Z,12Z))	[M-H]-	754.539	0	0	0	0	0	0	0		0	0	0	0	0	0	0	0	0
PC (36:6)	[M-H]-	776.524	0	0	0	0	0	0	0		0	0	0	0	0	0	0	0	0
PG(16:1(9Z)/18:2(9Z,12Z))	[M-H]-	698.489	0	0	0	0	0	0	0		0	0	0	0	0	0	0	0	0
PIP3(16:1(9Z)/18:2(9Z,12Z))	[M-H]-	1071.4	0	0	0	0	0	0	0		0	0	0	0	0	0	0	0	0
PI(3)P(16:1(9Z)/18:2(9Z,12Z))	[M-H]-	911.469	0	0	0	9870	0	0	0		0	0	0	0.0384047	0	0	0	0.00548638	0.00548638
PIP2(16:1(9Z)/18:2(9Z,12Z))	[M-H]-	991.436	0	0	0	0	0	0	0		0	0	0	0	0	0	0	0	0
PIP2(16:0/22:4(10Z,13Z,16Z,19Z))	[M-H]-	1045.48	0	0	0	0	0	0	0		0	0	0	0	0	0	0	0	0
PS(16:1(9Z)/18:2(9Z,12Z))	[M-H]-	756.482	0	0	0	0	0	0	0		0	0	0	0	0	0	0	0	0
CDP-DAG(16:1(9Z)/18:2(9Z,12Z))	[M-H]-	958.496	0	0	0	0	0	0	0		0	0	0	0	0	0	0	0	0
TAG(16:1(9Z)/18:2(9Z,12Z/16:1(9Z)))	[M-H]-	825.698	0	0	0	0	0	0	0		0	0	0	0	0	0	0	0	0
TAG(16:1(9Z)/18:2(9Z,12Z)/18:2(9Z,12Z))	[M-H]-	851.713	0	0	0	0	0	0	0		0	0	0	0	0	0	0	0	0
Phosphatidic acid (PA)(DAG)(16:1(9Z)/18:2(9Z,12Z))	[M-H]-	669.45	0	0	0	0	0	0	0		0	0	0	0	0	0	0	0	0
Diacylglycerol (DAG)(16:1(9Z)/18:2(9Z,12Z))	[M-H]-	573.489	0	0	0	0	0	0	0		0	0	0	0	0	0	0	0	0
Cytidine diphosphate (CDP)	[M-H]-	402.011	0	0	0	0	0	0	0		0	0	0	0	0	0	0	0	0
CDP-ethanolamine	[M-H]-	445.053	0	0	0	0	0	0	0		0	0	0	0	0	0	0	0	0
Choline ion	[M-H]-	103.1	0	0	0	0	0	0	0		0	0	0	0	0	0	0	0	0
CDP-Choline (Citicoline)	[M-H]-	488.108	0	0	0	0	0	0	0		0	0	0	0	0	0	0	0	0
Phosphocholine	[M-H]-	182.059	0	0	0	0	0	0	0		0	0	0	0	0	0	0	0	0
Phosphatidylinositol 3-phosphate	[M-H]-	469.015	0	0	0	0	0	0	0		0	0	0	0	0	0	0	0	0
Glycerol 3-phosphate	[M-H]-	171.006	0	0	4910	0	0	0	0		0	0	0.0197984	0	0	0	0	0.00282834	0.00282834
Arachidonic acid (peroxide free)	[M-H]-	303.233	0	0	0	0	0	0	0		0	0	0	0	0	0	0	0	0
Gibberellin A3	[M-H]-	345.134	0	0	0	0	0	0	0		0	0	0	0	0	0	0	0	0
Abscisic acid	[M-H]-	263.129	0	0	0	0	0	0	0		0	0	0	0	0	0	0	0	0
3-Indoleacetic acid	[M-H]-	174.056	0	0	0	0	0	0	0		0	0	0	0	0	0	0	0	0
trans-Zeatin	[M-H]-	218.105	0	16100	46900	152000	0	0	41900		0	0.104545	0.189113	0.59144	0	0	0.166932	0.15029	0.0796198
Kinetin	[M-H]-	214.073	0	0	0	0	0	0	0		0	0	0	0	0	0	0	0	0
Salicylic acid	[M-H]-	137.024	0	0	5000	0	0	4930	0		0	0	0.0201613	0	0	0.0175445	0	0.00538654	0.0034887
1-Aminocyclopropane-1-carboxylic acid(ACC)	[M-H]-	100.04	0	0	0	0	0	0	0		0	0	0	0	0	0	0	0	0
Methyl jasmonate	[M-H]-	223.134	0	0	0	0	0	0	0		0	0	0	0	0	0	0	0	0
Jasmonic acid	[M-H]-	209.118	0	0	0	0	4600	0	0		0	0	0	0	0.0202643	0	0	0.0028949	0.0028949
Salicylic acid beta-D-glucoside	[M-H]-	299.077	0	0	0	0	0	0	0		0	0	0	0	0	0	0	0	0
Salicylic acid beta-D-glucoside	[M-H]-	335.054	0	0	0	8110	0	0	0		0	0	0	0.0315564	0	0	0	0.00450806	0.00450806
Benzoyl glucose	[M-H]-	283.082	0	0	0	0	0	0	0		0	0	0	0	0	0	0	0	0
(E)-1-O-Cinnamoyl-beta-D-glucose	[M-H]-	309.098	0	0	0	0	0	0	0		0	0	0	0	0	0	0	0	0
(9R,13R)-12-oxo-phytodienoic acid (OPDA)	[M-H]-	291.197	0	0	0	0	0	0	0		0	0	0	0	0	0	0	0	0
(1R,2R)-4-oxo-5-pentyl-2-cyclopentene-1-octanoic acid (OPC-8)	[M-H]-	293.212	0	0	0	0	0	0	0		0	0	0	0	0	0	0	0	0
Isopentenyl pyrophosphate	[M-H]-	244.999	0	0	0	0	0	0	0		0	0	0	0	0	0	0	0	0
HexP5	[M-H]-	578.888	0	0	0	0	0	0	0		0	0	0	0	0	0	0	0	0
HexP6	[M-H]-	658.854	0	0	0	0	0	0	0		0	0	0	0	0	0	0	0	0
Glucoiberin ?	[M-H]-	422.026	0	0	0	0	0	0	0		0	0	0	0	0	0	0	0	0
Glucoraphanin ?	[M-H]-	436.041	0	0	0	0	0	0	0		0	0	0	0	0	0	0	0	0
Glucoalyssin ?	[M-H]-	450.057	0	0	0	0	0	0	0		0	0	0	0	0	0	0	0	0
Glucohirsutin ?	[M-H]-	492.104	0	0	0	0	0	0	0		0	0	0	0	0	0	0	0	0
Saponarin ?	[M-H]-	593.151	0	0	0	0	0	0	0		0	0	0	0	0	0	0	0	0
Rutin or Cyanin ?	[M-H]-	609.146	0	0	0	0	0	0	0		0	0	0	0	0	0	0	0	0
Primflaside	[M-H]-	727.173	0	0	0	0	0	0	0		0	0	0	0	0	0	0	0	0
Kaempferol 3-rutinoside-7-glucuronide?	[M-H]-	769.183	0	0	11400	62900	0	58900	13100		0	0	0.0459677	0.244747	0	0.209609	0.0521912	0.0789307	0.039359
Malic acid+Hex	[M-H]-	313.078	0	22400	48500	0	5680	0	0		0	0.145455	0.195565	0	0.025022	0	0	0.0522916	0.0312012
Ascorbate+Hex	[M-H]-	355.088	0	0	14900	0	0	0	0		0	0	0.0600806	0	0	0	0	0.00858295	0.00858295
Phosphoric acid+Hex	[M-H]-	277.033	24700	0	14500	0	121000	90700	6930		0.151534	0	0.0584677	0	0.53304	0.322776	0.0276096	0.156204	0.0763235
Succinic acid+Hex	[M-H]-	297.083	0	0	3970	5.043	0	0	0		0	0	0.0160081	1.96226e-05	0	0	0	0.00228967	0.0022864
Proline+Hex	[M-H]-	294.119	780000	1030000	860000	1.756	1440000	2840000	1010000		4.78528	6.68831	3.46774	6.83268e-06	6.34361	10.1068	4.0239	5.05937	1.1858
Cysteine+Hex	[M-H]-	300.076	0	0	0	0	0	0	0		0	0	0	0	0	0	0	0	0
Asparatic acid+Hex	[M-H]-	312.094	0	0	8820	0	20100	0	0		0	0	0.0355645	0	0.0885463	0	0	0.0177301	0.0128218
Ascorbic acid+Hex	[M-H]-	355.088	0	0	14900	0	0	0	0		0	0	0.0600806	0	0	0	0	0.00858295	0.00858295
Glutamic acid+Hex	[M-H]-	326.109	16500	0	28900	24200	23800	32000	0		0.101227	0	0.116532	0.0941634	0.104846	0.113879	0	0.0758068	0.0197772
Glutathione+Hex	[M-H]-	486.14	0	0	0	0	0	0	0		0	0	0	0	0	0	0	0	0
Sulfuric acid+Hex	[M-H]-	277.023	0	0	0	0	0	0	0		0	0	0	0	0	0	0	0	0
Malic acid+Hex2	[M-H]-	475.13	0	0	0	0	37000	0	0		0	0	0	0	0.162996	0	0	0.0232851	0.0232851
Phosphoric acid+Hex2	[M-H]-	439.086	70800	121000	160000	12000	791000	343000	351000		0.434356	0.785714	0.645161	0.0466926	3.48458	1.22064	1.39841	1.14508	0.42633
Succinic acid+Hex2	[M-H]-	459.136	0	0	0	0	20500	0	19700		0	0	0	0	0.0903084	0	0.0784861	0.0241135	0.0156185
Ascorbic acid+Hex2	[M-H]-	517.141	271000	589000	917000	653000	973000	639000	702000		1.66258	3.82468	3.69758	2.54086	4.28634	2.27402	2.79681	3.01184	0.358178
Proline+Hex2	[M-H]-	456.172	670000	1780000	4160000	3760000	2910000	3710000	1780000		4.11043	11.5584	16.7742	14.6304	12.8194	13.2028	7.09163	11.4553	1.66394
Glutamic acid+Hex2	[M-H]-	488.162	90600	82600	950000	518000	231000	258000	143000		0.555828	0.536364	3.83065	2.01556	1.01762	0.918149	0.569721	1.34913	0.45761
Asparatic acid+Hex2	[M-H]-	474.147	51300	55000	926000	224000	217000	93800	91100		0.314724	0.357143	3.73387	0.871595	0.955947	0.333808	0.362948	0.990005	0.468643
Cysteine+Hex2	[M-H]-	462.129	0	0	0	0	0	0	0		0	0	0	0	0	0	0	0	0
HexP+Hex2	[M-H]-	601.139	0	0	3310	0	0	0	0		0	0	0.0133468	0	0	0	0	0.00190668	0.00190668
Serine+Hex2	[M-H]-	446.152	0	0	9840	21300	7370	0	0		0	0	0.0396774	0.0828794	0.032467	0	0	0.0221463	0.0120161
Glutathione+Hex2	[M-H]-	648.193	0	21400	59000	19800	35600	18800	19800		0	0.138961	0.237903	0.0770428	0.156828	0.0669039	0.0788845	0.108075	0.0290224
Sulfuric acid+Hex2	[M-H]-	439.076	0	0	0	0	0	0	0		0	0	0	0	0	0	0	0	0

## Sheet: Fig.S1A-E
(0:15) T = 15s
(0:25) T = 25s
(1:00) T = 60s
(2:00) T = 120s
(3:00) T = 180s

## Sheet: Fig.S1F-J
before pollen capture (0:05)									(0:16) T = 10s
after pollen capture (0:06) T = 0s									(0:31) T = 25s
									(0:56) T = 50s
									(2:06) T = 120s
									(3:06) T = 180s

## Sheet: Fig.S3
	Fig.S3B			Fig.S3C		Fig.S3D
Time (s)	Pollen grain #1 (pL)	Pollen grain #2 (pL)		x-axis coordinate for Pollen grain #1 (um)	y-axis coordinate for Pollen grain #1 (um)	x-axis coordinate for Pollen grain #2 (um)	y-axis coordinate for Pollen grain #2 (um)
23	66.2463	66.3889		0	0	0	0
24	65.9417	66.0901		-0.74948	-1.05778	0.213552	0.552873
25	65.0308	66.0901		-1.20781	-0.303202	-0.270047	-1.62031
26	64.7281	65.7917		-2.07861	-2.04318	-0.129855	-1.83927
27	64.7281	65.4938		-2.47761	-3.34645	0.151617	-1.2864
28	64.1241	64.8993		-2.03818	-4.87713	-0.195054	-2.52352
29	63.2217	64.6027		-3.0384	-4.02866	-0.112989	-0.525513
30	62.3235	64.3066		-0.0647541	5.6395	0.379859	-5.16747
31	61.4296	64.011		1.12685	7.75163	0.384212	-5.21674
32	60.8361	63.7158		1.11067	7.10904	0.104916	-4.49417
33	60.8361	62.8329		0.886897	8.03331	-0.173292	-7.26401

## Sheet: Fig.S4.1
A		B
m/z	intensity	m/z	intensity
137.025	169.8	124.52	12.5
146.038	279.2	133.03	589.1
151.004	8784.3	133.03	891.1
153.019	1736.8	135.05	9.7
161.024	154.8	137.75	11.8
163.004	746.9	137.8	9.9
163.04	146.3	137.85	11.2
165.019	478.7	137.85	13.8
169.014	930	137.92	20.6
171.045	639.3	161.73	12.7
173.061	182.7	163.89	15.9
174.032	2119.9	172.02	9.5
175.04	1589.2	172.03	9.7
178.999	4214.6	172.05	22.4
181.014	408.9	172.06	10
185.061	276.5	172.09	14.8
187.04	821.8	172.11	17.2
189.019	274	172.17	16.8
189.056	289.1	172.21	11.2
190.999	158	172.23	15.4
191.035	172	172.24	20.1
192.006	307.7	172.25	19.5
193.014	1260.7	172.27	16.7
197.061	164.8	172.28	15
199.04	209.1	172.3	14
201.056	242.7	172.34	12.8
203.035	975.8	177.49	9.6
203.071	141.7	196.08	9.6
205.014	163.4	197.05	11.6
206.022	199.3	200.06	12.8
207.03	278.4	201.66	13.7
211.076	376	204.05	9.8
213.056	272.2	204.2	15.2
215.035	679.1	245.25	9.4
215.072	162.1	246.07	12.1
216.043	149.3	251.44	12.4
217.05	479.8	254.49	11.5
219.03	311.1	270.84	11.2
225.056	245.8	277.65	9.6
227.028	155.2	282.04	17
227.035	6304.7	282.05	16.4
227.071	407.6	284.02	31.7
229.05	221.8	284.03	344.1
231.066	342.6	285.04	12479.8
233.046	168.5	297.03	35.6
237.056	284	297.04	1299.3
239.035	321.1	298.03	13.7
239.071	604.2	298.05	2657.2
240.043	167.5	299.04	27.8
241.05	1202.7	299.05	970.2
243.03	4558.5	304.38	15.6
245.045	252.3	309.04	226.1
253.05	363.5	311.04	12.3
255.03	28556.7	311.06	248.5
255.066	3930.7	313.04	32.1
256.038	5714.2	325.04	1499.6
257.045	1735.7	326.04	120.9
259.061	1389.9	326.98	22.3
265.051	206.5	327.05	399558
265.072	743.2	327.09	80.5
269.045	4240.3	327.1	117.7
269.082	150.8	329.88	11.5
271.061	572.3	337.03	523.8
273.04	151.8	339.05	7688.9
275.056	208.4	339.27	12
281.045	687.3	340.15	10
282.054	166.9	341.07	885.3
283.025	594.6	341.67	13.4
283.061	3549.5	351.05	34.6
283.787	149.1	353.07	1041.2
283.793	162.6	355.05	40.5
283.887	201.1	357.03	271.7
284.032	255342	357.06	264989
284.189	173.2	357.14	20.9
284.27	157.4	365.07	100.7
285.04	92452.2	367.08	276.3
293.066	155.1	369.06	9209.9
295.061	237.3	371.08	6173
297.04	1462.7	381.06	605.8
298.048	275.9	383.08	686.6
299.056	8194	387.07	10513
303.051	223.5	393.06	2520.6
307.061	191.5	395.32	9.8
309.04	711.6	397.32	9.8
311.056	262.2	399.07	4678.7
313.072	246.7	402.12	9.7
314.043	333	404.97	9.4
323.056	153.3	409.23	13
327.051	48901.8	410.95	11.3
329.066	198.2	411.07	9538.2
339.051	732.7	417.08	412.9
351.051	167.9	429.03	22.7
357.061	4295.6	429.08	64250.5
369.062	422.8	435.14	12.5
379.103	417.8	439.35	9.8
401.088	314.4	447.09	196522
403.103	491	447.15	42
419.098	2357.7	447.16	17.5
429.082	333.2	448.1	97
447.093	71700.3	455.17	10.7

[truncated: 5 more sheets: Fig.S4.2, Fig.S4.3, Fig.S4.4, Fig.S4.5, Spikelet fertility]
