# Supplementary material for: ‘Roly-poly toy’ motion during pollen exudation promotes rapid pollen adhesion in rice
Source: Commun Biol. 2025 Apr 18;8:608. doi: 10.1038/s42003-025-08018-7 (PMC12008421; doi:10.1038/s42003-025-08018-7)
Supplement: Supplementary file 4 — Supplementary Data 2 [file 42003_2025_8018_MOESM4_ESM.xlsx]

## Sheet: Supplementary Data 2
Supplementary Data 2. List of metabolites detected in pollen exudates, mature pollen grains, and stigma cells in rice using picoPPESI-MS in negative ion mode.
		Ion type detected	Theoretical m/za			Signal intensity (%)							Frequency of detection		MS/MS results shown in
				Pollen exudate		Pollen		Stigma		ANOVA		Pollen exudate	Pollen	Stigma
Organic acids	Malic acid	[M-H]-	133.014	1.05587	b	96.7016	a	100	a	***		++++	++++	++++	Fig. S4.9 in Wada et al. (2019)
	3-Phosphoglyceric acid	[M-H]-	184.986	-	b	0.922178	a	0.00514747	b	***		-	++++	+
	Phosphoenolpyruvic acid	[M-H]-	166.975	-		0.0998711		-				-	+++	-
	Pyruvic acid	[M-H]-	87.0088	1.56089	ab	2.5755	a	0.291761	b	**		++++	++++	++++
	Citric acid	[M-H]-	191.02	2.25934	b	14.1021	a	3.21809	b	*		++++	++++	++++
	2-Oxoglutaric acid	[M-H]-	145.014	0.729928	b	11.9835	a	0.684425	b	***		++++	++++	++++
	Succinic acid	[M-H]-	117.019	0.261054	b	8.23451	a	2.45557	b	***		++++	++++	++++
	Fumaric acid	[M-H]-	115.004	0.303735	c	2.85577	a	1.51701	b	***		++++	++++	++++
	Oxaloacetic acid	[M-H]-	130.999	-		0.055648		-				-	+++	-
	Lactic acid	[M-H]-	89.0244	0.9684		1.63293		0.979154		0.362		++++	++++	++++
	Quinic acid	[M-H]-	191.056	0.173263		2.09776		0.812898		0.1053		++++	++++	++++
	Shikimic acid	[M-H]-	173.046	0.00747945		0.567061		0.0308532		0.1064		++	++	++
	Phosphoric acid	[M-H]-	96.9696	0.799318	b	42.4585	a	1.24631	b	**		++++	++++	+++
	Pyrophosphate(PPi)	[M-H]-	176.936	-		0.0263058		-				-	++	-
Redox-related	Ascorbic acid	[M-H]-	175.025	77.7833	a	24.9723	b	5.56846	b	***		++++	++++	++++	Fig. S4.11 in Wada et al. (2019)
	Monodehydroascorbic acid	[M-H]-	174.017	1.05028	a	0.611147	a	0.0932616	b	***		++++	++++	++	Fig. S4.10 in Wada et al. (2019)
	Dehydroascorbic acid	[M-H]-	173.009	0.25323	b	0.863109	a	0.419718	ab	*		++++	++++	++++
	Glutathione	[M-H]-	306.077	2.03304		3.31227		0.632799		0.0608		++++	++++	++++	Fig. S4.17 in Wada et al. (2019)
	Glutathione, oxidized	[M-H]-	611.145	0.0181018		0.00160156		0.0148265		0.4295		++	+	+
Amino acids	Glycine	[M-H]-	74.0248	1.1664		0.0418663		0.00780757		0.2792		++	+++	+
	Alanine	[M-H]-	88.0404	0.0822741	b	0.764531	a	0.113076	b	**		+++	++++	++
	Serine	[M-H]-	104.035	0.0391405		0.354653		0.592522		0.1113		++++	++++	++++
	Proline	[M-H]-	114.056	20.9949	ab	37.3155	a	0.0704183	b	**		++++	++++	+	Fig. S4.2 in Wada et al. (2019)
	Valine	[M-H]-	116.072	0.0341664	ab	0.121534	a	0.0211286	b	*		+++	+++	++
	Threonine	[M-H]-	118.051	0.0413911		0.384652		0.0269532		0.1625		+++	+++	++
	Cysteine	[M-H]-	120.012	-		0.0232029		-		0.135		-	++	-
	Leucine, Isoleucine	[M-H]-	130.087	0.0241978		0.209113		0.0290742		0.2185		+++	+++	++
	Asparagin	[M-H]-	131.046	0.0236319		1.3121		2.55139		0.1622		++	+++	++++	Fig. S4.3 in Wada et al. (2019)
	Aspartic acid	[M-H]-	132.03	2.43105	b	20.3729	a	0.917796	b	**		++++	++++	++++	Fig. S4.4 in Wada et al. (2019)
	Glutamine	[M-H]-	145.062	0.438818	b	4.37563	a	1.46638	b	***		++++	++++	++++	Fig. S4.5 in Wada et al. (2019)
	Lysine	[M-H]-	145.098	-		0.0142978		-		0.4123		-	+	-
	Glutamic acid	[M-H]-	146.046	3.95911		8.99435		3.07883		0.4247		++++	++++	++++	Fig. S4.6 in Wada et al. (2019)
	Methionine	[M-H]-	148.044	0.00368664		0.0593224		-		0.1987		+	++	-	Fig. S4.7 in Wada et al. (2019)
	Histidine	[M-H]-	154.062	-	b	0.913643	a	-	b	**		-	++++	-
	Phenylalanine	[M-H]-	164.072	0.0596692		0.198466		-		0.1695		++++	+++	-	Fig. S4.8 in Wada et al. (2019)
	Tyrosine	[M-H]-	180.067	-	a	0.773746	a	0.0221695	a	*		-	+++	++
	Tryptophan	[M-H]-	203.083	-		0.0411311		-		0.0687		-	+++	-
	GABA	[M-H]-	102.056	0.0745298		1.11083		0.0660557		0.0751		+++	++++	+	Fig. S4.-1 in Wada et al. (2019)
Carbohydrates	Hex	[M-H]-	179.056	0.476822	b	9.35408	a	1.06058	b	***		++++	++++	++++	Fig. S4.12 in Wada et al. (2019)
	Hex	[M+Cl]-	215.033	44.6786	a	34.2398	a	3.6253	b	***		++++	++++	++++	Fig. S4.15 in Wada et al. (2019)
	Hex2	[M-H]-	341.109	3.16471	b	29.1763	a	2.12888	b	***		++++	++++	++++	Fig. S4.14 in Wada et al. (2019)
	Hex2	[M+Cl]-	377.086	98.3776	a	28.9282	b	9.77231	b	***		++++	++++	++++	Fig. S4.16 in Wada et al. (2019)
	Hex3	[M-H]-	503.162	-		0.0926671		-		0.0525		-	+++	-
	Hex3	[M+Cl]-	539.138	0.00927029		0.0279935		0.0141755		0.7791		++	+	+
	Hex4	[M-H]-	665.215	-		0.00191629		0.00945946		0.4439		-	+	+
	Hex4	[M+Cl]-	701.191	-		0.00325376		-		0.5246		-	+	-
	(Hex2)2	[M-H]-	683.225	0.705901	b	6.00871	a	0.069184	b	**		++++	++++	++
	(Hex2)2	[M+Cl]-	719.202	6.68528	a	1.48066	b	0.0791749	b	***		++++	++++	++
	Sedoheptulose	[M-H]-	209.067	0.0246807	b	1.59466	a	0.306384	b	***		++++	++++	++++
	Sedoheptulose	[M+Cl]-	245.043	0.127213		2.01411		0.430004		0.2558		++++	++++	++++
	HexP	[M-H]-	259.022	-	b	9.10398	a	0.374014	b	***		-	++++	+++	Fig. S4.13 in Wada et al. (2019)
	HexP2	[M-H]-	338.989	-		0.403287		-		***		-	++++	-
	HexP3	[M-H]-	418.955	0.00134093		0.00964869		-		0.2218		+	++	-
	HexP4	[M-H]-	498.921	-		0.0141502		-		0.5246		-	+	-
	Pentose	[M-H]-	149.046	0.0448918		0.751688		0.426674		0.0803		++++	++++	++++
	Pentose	[M+Cl]-	185.022	0.0794108	a	0.0101556	b	0.012776	b	***		++++	++	+
	Pentose2	[M-H]-	281.088	-		0.67823		0.0743355		0.0657		-	+++	++
	Pentose3	[M+Cl]-	449.107	-		0.0407889		-		0.4892		-	+	-
	Gluconic acid or Galactonate	[M-H]-	195.051	0.635824	b	4.8821	a	0.768764	b	***		++++	++++	++++
	Arabinonic acid	[M-H]-	165.041	0.267123	b	5.89048	a	1.55981	b	***		++++	++++	++++
Cell wall-related	Uridine diphosphate (UDP)	[M-H]-	402.995	-		0.164744		-		0.1103		-	+++	-
	UDP-glucose	[M-H]-	565.048	-	b	1.85921	a	0.0442943	b	***		-	++++	++
	UDP-D-Xylose, UDP-L-arabinose	[M-H]-	535.037	-		0.0749417		-		***		-	+++	-
	Cinnamic acid	[M-H]-	147.045	0.0022523		-		-		0.2667		+	-	-
	Ferulic acid	[M-H]-	193.051	-		0.0100732		-		0.3587		-	+	-
	D-Erythrose 4-phosphate	[M-H]-	199.001	0.00383065	b	0.313147	a	0.024339	b	***		+	++++	++
	3-Dehydroquinic acid	[M-H]-	189.041	0.0539559		0.0342725		-		0.0533		++++	++	-	Fig. S3A.11 in Blokhina et al. (2019)
	p-Coumaric acid	[M-H]-	163.04	-		0.115249		0.0495325		0.3282		-	++	++	Fig. S3A.1 in Blokhina et al. (2019)
	Coniferyl alcohol	[M-H]-	179.071	-		0.0388885		-		0.2711		-	+	-	Fig. S3A.4 in Blokhina et al. (2019)
	Coumaryl-alcohol	[M-H]-	149.061	0.00137097		0.0110978		0.0069795		0.5985		+	++	+
	Coniferin	[M+Cl]-	377.101	-		0.00145246		-		0.5246		-	+	-	Fig. S3A.7 in Blokhina et al. (2019)
	p-Coumaryl alcohol 4-glucoside	[M-H]-	311.114	-		0.059378		-		0.2881		-	++	-	Fig. S3A.8 in Blokhina et al. (2019)
	Chalcone	[M-H]-	207.082	-		-		0.00175562		0.338		-	-	+
Pectin-related	D-Glucuronic acid	[M-H]-	193.035	0.181231		1.02138		0.0355469		0.105		++++	+++	++
	a-L-Rhamnose	[M-H]-	163.061	0.0983956	b	4.58015	a	0.656793	b	**		+++	++++	+++
	Kdo	[M-H]-	237.062	0.260088	b	1.79752	a	0.819527	ab	*		++++	++++	++++
	Dihydroxyacetone (glycerone)	[M-H]-	89.0244	0.9684		1.63293		0.785356		0.1385		++++	++++	++++
	Sulfite	[M-H]-	80.9652	-		0.048822		0.005466		0.4082		-	++	+
	Hydrogen sulfate	[M-H]-	96.9601	0.0490695	b	9.02174	a	0.144627	b	**		++++	++++	+++
Cysteine related	Monochlorobimane	[M-H]-	225.044	0.00165323		0.00106235		-		0.6031		+	+	-
	Thiocysteine (cysteine persulfide)	[M-H]-	151.984	-		-		0.00294549		0.338		-	-	+
	Glycerol	[M-H]-	91.0401	0.00114631	b	0.0292454	a	-	b	*		+	+++	-
	Adenine	[M-H]-	134.047	-	b	0.265963	a	0.0685087	b	**		-	+++	++
	ATP	[M-H]-	505.988	-		0.0515096		-		0.0935		-	++	-
	ADP	[M-H]-	426.022	0.00382488	b	0.993292	a	0.0175785	b	*		+	++++	+
	AMP	[M-H]-	346.056	-	b	1.38035	a	0.0431849	b	**		-	++++	+
	ADP-glucose	[M-H]-	588.075	-		0.00503309		-		0.5246		-	+	-
	Nicotianamine	[M-H]-	302.136	-		0.0918686		0.193063		0.0952		-	++	+++
Flavonol glycoside	Unknown Metabolite 1	[M-H]-	431.098	-	b	0.0123119	b	3.29671	a	***		-	+	++++
	Astragalin	[M-H]-	447.093	-	b	0.0891302	b	25.0968	a	***		-	+++	++++	Fig. S4.1,2
	Astragalin	[M+Cl]-	483.07	-	b	0.13817	b	5.96889	a	***		-	+	++++	Fig. S4.4
	Unknown Metabolite 3	[M-H]-	465.104	0.00285714	b	0.182605	b	2.2772	a	***		+	++	++++
	Unknown Metabolite 3	[M+Cl]-	501.08	-	b	0.00963869	b	1.48981	a	***		-	+	++++
	Unknown Metabolite 4	[M-H]-	563.141	-	b	0.456461	b	3.50658	a	***		-	++	++++
	Sambicyanin	[M-2H]-	579.135	-	b	-	b	5.52615	a	***		-	-	++++	Fig. S4.3
	Sambicyanin	[M-H+Cl]-	615.112	-	b	0.0110395	b	3.30532	a	***		-	+	++++	Fig. S4.5
Lipids	Oleic acid	[M-H]-	281.249	1.01004		1.07151		0.0740796		0.5738		++++	+++	+
	Palmitic acid	[M-H]-	255.233	2.00618		2.87096		0.512583		0.1879		++++	++++	+++
	Stearic acid	[M-H]-	283.264	7.01178	a	2.19601	ab	0.458123	b	*		++++	++++	+++
	Myristic acid	[M-H]-	227.202	0.614614		0.645073		0.18714		0.5556		++	++++	++
	Linolenic acid	[M-H]-	277.217	0.338126		0.172552		-		0.1842		+++	+++	-
	Arachidic acid	[M-H]-	311.296	0.587393	a	0.0338768	b	-	b	*		+++	++	-
	Linoleic acid	[M-H]-	279.233	0.200689		0.192683		-		0.5355		++	++	-
	Palmitoleic acid	[M-H]-	253.217	1.02086		0.868699		0.11372		0.6153		++	+++	+
	PE(16:0/18:3(9Z,12Z,15Z)	[M-H]-	712.492	-		2.68636		-		0.0566		-	++++	-
	PE (36:6)	[M-H]-	734.477	-		0.208588		-		0.1963		-	+++	-
	PI(16:1(9Z)/18:2(9Z,12Z)	[M-H]-	831.503	-	b	3.21111	a	0.0292981	b	*		-	++++	+
	PI (36:6)	[M-H]-	853.487	-		0.263898		-		*		-	+++	-
	PA (36:6)	[M-H]-	691.434	-		0.0501712		-		0.1313		-	++	-
	PI(3)P(16:1(9Z)/18:2(9Z,12Z))	[M-H]-	911.469	0.00548638		-		-		0.2667		+	-	-
	PS(16:1(9Z)/18:2(9Z,12Z))	[M-H]-	756.482	-		0.0325692		-		0.5246		-	+	-
	CDP-DAG(16:1(9Z)/18:2(9Z,12Z))	[M-H]-	958.496	-		0.0190395		-		0.5246		-	+	-
	Phosphatidic acid (PA)(DAG)(16:1(9Z)/18:2(9Z,12Z))	[M-H]-	669.45	-	b	0.304882	a	0.0167862	b	**		-	++++	+
	Cytidine diphosphate (CDP)	[M-H]-	402.011	-		0.00488915		-		0.3257		-	+	-
	CDP-ethanolamine	[M-H]-	445.053	-		0.003		-		0.5246		-	+	-
	Phosphocholine	[M-H]-	182.059	-		0.0702346		0.037224		0.224		-	+++	+
	Glycerol 3-phosphate	[M-H]-	171.006	0.00282834	b	0.62789	a	0.0634708	b	***		+	++++	++
	Arachidonic acid (peroxide free)	[M-H]-	303.233	-		0.00146		-		0.5246		-	+	-
Plant hormons	Gibberellin A3	[M-H]-	345.134	-		0.18248		-		0.3017		-	++	-
	trans-Zeatin	[M-H]-	218.105	0.15029		0.322815		0.0161706		0.248		+++	++	+
	Kinetin	[M-H]-	214.073	-		0.0388357		-		*		-	++	-
	Salicylic acid	[M-H]-	137.024	0.00538654		0.0690113		0.0137224		0.225		++	++	+
	1-Aminocyclopropane-1-carboxylic acid(ACC)	[M-H]-	100.04	-		0.0321426		-		0.1175		-	++	-
	Methyl jasmonate	[M-H]-	223.134	-		0.000299547		-		0.5246		-	+	-
	Jasmonic acid	[M-H]-	209.118	0.0028949		-		-		0.2667		+	-	-
Jasmonic acid and Salicylic acid biosynthesis	Salicylic acid beta-D-glucoside	[M-H]-	299.077	-		0.131976		0.281506		0.1407		-	++	++++
	Salicylic acid beta-D-glucoside	[M-H]-	335.054	0.00450806	b	-	b	0.312386	a	**		+	-	++++
	(9R,13R)-12-oxo-phytodienoic acid (OPDA)	[M-H]-	291.197	-		0.00665602		-		0.4379		-	+	-
	(1R,2R)-4-oxo-5-pentyl-2-cyclopentene-1-octanoic acid (OPC-8)	[M-H]-	293.212	-		0.00133925		-		0.5246		-	+	-
	Isopentenyl pyrophosphate	[M-H]-	244.999	-		0.00972768		-		0.2596		-	+	-
Glucosinolate	Glucoiberin ?	[M-H]-	422.026	-		0.0043713		-		0.5246		-	+	-
	Glucoraphanin ?	[M-H]-	436.041	-		-		-		0.5246		-	-	-
	Glucoalyssin ?	[M-H]-	450.057	-		0.000416364		-		0.5246		-	+	-
	Glucohirsutin ?	[M-H]-	492.104	-		0.000476364		-		0.5246		-	+	-
	Saponarin ?	[M-H]-	593.151	-	b	0.0379314	a	0.355169	b	**		-	+	+++
	Rutin or Cyanin ?	[M-H]-	609.146	-	b	0.116057	ab	0.275722	a	*		-	+++	+++
	Primflaside	[M-H]-	727.173	-		-		0.0144595		0.1626		-	-	+
	Kaempferol 3-rutinoside-7-glucuronide?	[M-H]-	769.183	0.0789307		0.0917622		0.0844651		0.9788		+++	+++	+++
M+Hex	Malic acid+Hex	[M-H]-	313.078	0.0522916	b	1.2114	a	0.126724	b	***		++	++++	+++
	Ascorbate+Hex	[M-H]-	355.088	0.00858295	ab	0.0814917	a	0.00341442	b	*		+	+++	+
	Phosphoric acid+Hex	[M-H]-	277.033	0.156204	b	13.3975	a	0.0142948	b	***		+++	++++	+
	Succinic acid+Hex	[M-H]-	297.083	0.00228967	b	0.744162	a	0.00671358	b	***		++	++++	+
	Proline+Hex	[M-H]-	294.119	5.05937	b	32.9656	a	-	b	**		++++	++++	-
	Cysteine+Hex	[M-H]-	300.076	-		-		-				-	-	-
	Aspartic acid+Hex	[M-H]-	312.094	0.0177301	b	1.08581	a	-	b	**		++	++++	-
	Ascorbic acid+Hex	[M-H]-	355.088	0.00858295	ab	0.0814917	a	0.00341442	b	*		+	+++	+
	Glutamic acid+Hex	[M-H]-	326.109	0.0758068		0.679825		-		0.1724		+++	++++	-
	Sulfuric acid+Hex	[M-H]-	277.023	-		0.0912591		-		0.5219		-	+	-
M+Hex2	Malic acid+Hex2	[M-H]-	475.13	0.0232851	b	5.29862	a	1.64648	b	**		+	++++	++++
	Phosphoric acid+Hex2	[M-H]-	439.086	1.14508	b	34.3013	a	0.154815	b	***		++++	++++	++
	Succinic acid+Hex2	[M-H]-	459.136	0.0241135	b	1.13736	a	0.0691561	b	***		++	++++	++
	Ascorbic acid+Hex2	[M-H]-	517.141	3.01184	a	0.861731	b	0.0633541	c	***		++++	++++	++
	Proline+Hex2	[M-H]-	456.172	11.4553	b	38.9093	a	0.0172185	b	**		++++	++++	+
	Glutamic acid+Hex2	[M-H]-	488.162	1.34913		2.05127		0.113187		0.2099		++++	++++	++
	Asparatic acid+Hex2	[M-H]-	474.147	0.990005	b	5.50599	a	0.00552152	b	**		++++	++++	+
	HexP+Hex2	[M-H]-	601.139	0.00190668	b	4.05703	a	0.0143961	b	***		+	++++	+
	Serine+Hex2	[M-H]-	446.152	0.0221463		0.444762		0.147559		0.0849		++	++++	++
	Glutathione+Hex2	[M-H]-	648.193	0.108075	ab	0.283475	a	-	b	*		++++	++++	-
